# Supplementary material for: IRES-dependent translated genes in fungi: computational prediction, phylogenetic conservation and functional association
Source: BMC Genomics. 2015 Dec 15;16:1059. doi: 10.1186/s12864-015-2266-x (PMC4678720; doi:10.1186/s12864-015-2266-x)
Supplement: Additional file 2: — Top predictions. List of top genes predicted as having IRESs, including the names of the genes, their GI identifiers, their corresponding modules (clusters) in the PPI network, short descriptions/aliases, and long descriptions. (XLS 98 kb) [file 12864_2015_2266_MOESM2_ESM.xls]

## Sheet: Additional_file1.txt
List of organisms used in the analysis	Accession numbers
Aspergillus fumigatus	NC_007194 NC_007195 NC_007196 NC_007197 NC_007198 NC_007199 NC_007200 NC_007201
Aspergillus nidulans	NT_106999 NT_107000 NT_107001 NT_107002 NT_107003 NT_107004 NT_107005 NT_107006 NT_107007 NT_107008 NT_107009 NT_107010 NT_107011 NT_107012 NT_107013 NT_107014 NT_107015
Aspergillus Niger	NC_007445 NT_166518 NT_166519 NT_166520 NT_166521 NT_166522 NT_166523 NT_166524 NT_166525 NT_166526 NT_166527 NT_166528 NT_166529 NT_166530 NT_166531 NT_166532 NT_166533 NT_166537 NT_166538 NT_166539
Aspergillus oryzae	NW_001849578 NW_001849579 NW_001849580 NW_001884660 NW_001884661 NW_001884662 NW_001884663 NW_001884664 NW_001884665 NW_001884666 NW_001884667 NW_001884668 NW_001884669 NW_001884670 NW_001884671 NW_001884672 NW_001884673 NW_001884674 NW_001884675 NW_001884676 NW_001884677 NW_001884678 NW_001884679 NW_001884680 NW_001884681 NW_001884682 NW_001884683
Candida albicans	NC_007436
Candida dubliniensis	NC_012860 NC_012861 NC_012862 NC_012863 NC_012864 NC_012865 NC_012866 NC_012867
Candida glabrata	NC_004691 NC_005967 NC_005968 NC_006026 NC_006027 NC_006028 NC_006029 NC_006030 NC_006031 NC_006032 NC_006033 NC_006034 NC_006035 NC_006036
Cryptococcus gattii	NC_014938 NC_014939 NC_014940 NC_014941 NC_014942 NC_014943 NC_014944 NC_014945 NC_014946 NC_014947 NC_014948 NC_014949 NC_014950 NC_014951
Cryptococcus neoformans	NC_006670 NC_006679 NC_006680 NC_006681 NC_006682 NC_006683 NC_006684 NC_006685 NC_006686 NC_006687 NC_006691 NC_006692 NC_006693 NC_006694
Debaryomyces hansenii	NC_006043 NC_006044 NC_006045 NC_006046 NC_006047 NC_006048 NC_006049 NC_010166
Encephalitozoon cuniculi	NC_003229 NC_003230 NC_003231 NC_003232 NC_003233 NC_003234 NC_003235 NC_003236 NC_003237 NC_003238 NC_003242
Encephalitozoon intestinalis	NC_014415 NC_014416 NC_014417 NC_014418 NC_014419 NC_014420 NC_014421 NC_014422 NC_014423 NC_014424 NC_014425
Eremothecium cymbalariae	NC_016449 NC_016450 NC_016451 NC_016452 NC_016453 NC_016454 NC_016455 NC_016456
Eremothecium gossypii	NC_005782 NC_005783 NC_005784 NC_005785 NC_005786 NC_005787 NC_005788 NC_005789
Gibberella zeae	NC_009493 NT_086521 NT_086522 NT_086532 NT_086543 NT_086552 NT_086557 NT_086558 NT_086559 NT_086560 NT_086561 NZ_AACM00000000
Kazachstania africana	NC_018940 NC_018941 NC_018942 NC_018943 NC_018944 NC_018945 NC_018946 NC_018947 NC_018948 NC_018949 NC_018950 NC_018951
Kluyveromyces lactis	NC_006037 NC_006038 NC_006039 NC_006040 NC_006041 NC_006042 NC_006077
Lachancea thermotolerans	NC_013077 NC_013078 NC_013079 NC_013080 NC_013081 NC_013082 NC_013083 NC_013084
Magnaporthe grisea	NC_009594 NC_017844 NC_017849 NC_017850 NC_017851 NC_017852 NC_017853 NC_017854
Myceliophthora thermophila	NC_016472 NC_016473 NC_016474 NC_016475 NC_016476 NC_016477 NC_016478
Naumovozyma castellii	NC_016491 NC_016492 NC_016493 NC_016494 NC_016495 NC_016496 NC_016497 NC_016498 NC_016499 NC_016500
Naumovozyma dairenensis	NC_016479 NC_016480 NC_016481 NC_016482 NC_016483 NC_016484 NC_016485 NC_016486 NC_016487 NC_016488 NC_016489 NC_016490
Neurospora crassa	NC_001570 NW_001091935 NW_001091936 NW_001091937 NW_001091938 NW_001091939 NW_001091940 NW_001091941 NW_001091942 NW_001091943 NW_001091944 NW_001091945 NW_001091946 NW_001091947 NW_001091948 NW_001091949 NW_001091950 NW_001091951 NW_001091952 NW_001091953 NW_001091954 NW_001091955 NW_001091956 NW_001091957 NW_001091958 NW_001091959 NW_001091960 NW_001091961 NW_001091962 NW_001091963 NW_001091964…
Pichia pastoris	NC_012963 NC_012964 NC_012965 NC_012966
Pichia stipitis	NC_009042 NC_009043 NC_009044 NC_009045 NC_009046 NC_009047 NC_009048 NC_009068
Podospora anserina	NC_001329 NS_000198
Saccharomyces cerevisiae	NC_001133 NC_001134 NC_001135 NC_001136 NC_001137 NC_001138 NC_001139 NC_001140 NC_001141 NC_001142 NC_001143 NC_001144 NC_001145 NC_001146 NC_001147 NC_001148 NC_001224
Schizosaccharomyces pombe	NC_001326 NC_003421 NC_003423 NC_003424
Tetrapisispora phaffii	NC_016520 NC_016521 NC_016522 NC_016523 NC_016524 NC_016525 NC_016526 NC_016527 NC_016528 NC_016529 NC_016530 NC_016531 NC_016532 NC_016533 NC_016534 NC_016535
Thielavia terrestris	NC_016457 NC_016458 NC_016459 NC_016460 NC_016461 NC_016462
Torulaspora delbrueckii	NC_016501 NC_016502 NC_016503 NC_016504 NC_016505 NC_016506 NC_016507 NC_016508
Yarrowia lipolytica	NC_002659 NC_006067 NC_006068 NC_006069 NC_006070 NC_006071 NC_006072
Zygosaccharomyces rouxii	NC_012990 NC_012991 NC_012992 NC_012993 NC_012994 NC_012995 NC_012996
