# Supplementary material for: IRES-dependent translated genes in fungi: computational prediction, phylogenetic conservation and functional association
Source: BMC Genomics. 2015 Dec 15;16:1059. doi: 10.1186/s12864-015-2266-x (PMC4678720; doi:10.1186/s12864-015-2266-x)
Supplement: Additional file 3: — Comparison of ribosome profiles. Ribosome profiles for Saccharomyces cerevisiae grown in rich media and under starvation conditions are presented. A) and B) are two genes that have verified IRESs. C) and D) are positive predictions and E), and F) are negative predictions. The regions presented comprise the 60 nt upstream and the 100 nt downstream the start codon. The translation initiation site is shown (blue vertical lines). The genes having IRESs present an increment ribosomes occupancy within the 60 nt upstream the translation initiation in starvation conditions compared to rich media. The two positive predictions depicted similar increments. These increments are not observed in the two negative predictions. The profiles were obtained using the web page http://gwips.ucc.ie/. (PNG 980 kb) [file 12864_2015_2266_MOESM3_ESM.xls]

## Sheet: Additional_file2.txt
List of non-redundant organisms in the analysis
Aspergillus fumigatus
Aspergillus nidulans
Aspergillus Niger
Candida glabrata
Cryptococcus gattii
Debaryomyces hansenii
Encephalitozoon cuniculi
Eremothecium cymbalariae
Eremothecium gossypii
Gibberella zeae
Myceliophthora thermophila
Naumovozyma castellii
Naumovozyma dairenensis
Pichia pastoris
Pichia stipitis
Saccharomyces cerevisiae
Schizosaccharomyces pombe
Tetrapisispora phaffii
Torulaspora delbrueckii
Zygosaccharomyces rouxii
