# Supplementary material for: IRES-dependent translated genes in fungi: computational prediction, phylogenetic conservation and functional association
Source: BMC Genomics. 2015 Dec 15;16:1059. doi: 10.1186/s12864-015-2266-x (PMC4678720; doi:10.1186/s12864-015-2266-x)
Supplement: Additional file 5: — List of non-redundant organisms in the analysis. Non-redundant genomes were selected based on their position in a maximum likelihood phylogenetic tree that was constructed using the PHANGORN package [113] available in the R software (http://www.r-project.org) [114]. (XLS 21 kb) [file 12864_2015_2266_MOESM5_ESM.xls]

## Sheet: IRES_information.txt
GI	gene	protein	60_nt_sequence	Description	Main reference of IRES activity
6324456	YOL116W	Msn1p	CUUGCUUAUAAGAAAAGAAACCAAAUCAGAAAAGGAGAUUAUUUCAAGGUAGGCAUCGAA	Transcriptional activator; involved in regulation of invertase and glucoamylase expression, invasive growth and pseudohyphal differentiation, iron uptake, chromium accumulation, and response to osmotic stress; localizes to the nucleus; relative distribution to the nucleus increases upon DNA replication stress	Gilbert, W. V, Zhou, K., Butler, T. K. & Doudna, J. A. Cap-independent translation is required for starvation-induced differentiation in yeast. Science 317, 1224–7 (2007).
6321013	YER165W	Pab1p	UAUUCAAUAAAAACUCAAAAAAAAAAAUCCAAAAAAAACUAAAAAACCAAUAAAAAUAAA	Poly(A) binding protein; part of the 3'-end RNA-processing complex, mediates interactions between the 5' cap structure and the 3' mRNA poly(A) tail, involved in control of poly(A) tail length, interacts with translation factor eIF-4G; stimulates, but is not required for the deadenylation activity of the Pan2p-Pan3p poly(A)-ribonuclease complex	Gilbert, W. V, Zhou, K., Butler, T. K. & Doudna, J. A. Cap-independent translation is required for starvation-induced differentiation in yeast. Science 317, 1224–7 (2007).
6320170	YDL035C	Gpr1p	AAAAAAACGACAAACAAGUGAUCCGAAGUGUGACGAAUAAAGCAAACUCUCCAACUCAAA	Plasma membrane G protein coupled receptor (GPCR); interacts with the heterotrimeric G protein alpha subunit, Gpa2p, and with Plc1p; sensor that integrates nutritional signals with the modulation of cell fate via PKA and cAMP synthesis	Gilbert, W. V, Zhou, K., Butler, T. K. & Doudna, J. A. Cap-independent translation is required for starvation-induced differentiation in yeast. Science 317, 1224–7 (2007).
6321389	YGL049C	Tif4632p	UUUUACUGUUCCUGAAAGAAAGAAUUUAUUACAAAGAACAAUAGAUCAAUUGUAGGCACU	Translation initiation factor eIF4G; subunit of the mRNA cap-binding protein complex (eIF4F) that also contains eIF4E (Cdc33p); associates with the poly(A)-binding protein Pab1p, also interacts with eIF4A (Tif1p); TIF4632 has a paralog, TIF4631, that arose from the whole genome duplication	Gilbert, W. V, Zhou, K., Butler, T. K. & Doudna, J. A. Cap-independent translation is required for starvation-induced differentiation in yeast. Science 317, 1224–7 (2007).
6319386	YBL085W	Boi1p	AUUUCAACAAAGUUCUAACUCGAGGUGACCGGAGGCCACUGUAAUAAUAAAAAAUAGAAG	Protein implicated in polar growth; functionally redundant with Boi2p; interacts with bud-emergence protein Bem1p; contains an SH3 (src homology 3) domain and a PH (pleckstrin homology) domain; relocalizes from bud neck to cytoplasm upon DNA replication stress; BOI1 has a paralog, BOI2, that arose from the whole genome duplication	Gilbert, W. V, Zhou, K., Butler, T. K. & Doudna, J. A. Cap-independent translation is required for starvation-induced differentiation in yeast. Science 317, 1224–7 (2007).
6323835	YMR181C	hypothetical-protein	CCCUUAUAUUUACUCACCUUCCCCCUACUCUAAUUCUCCUGAUUUCAGAACAAAAAAAAA	Protein of unknown function; mRNA transcribed as part of a bicistronic transcript with a predicted transcriptional repressor RGM1/YMR182C; mRNA is destroyed by nonsense-mediated decay (NMD); not an essential gene; YMR181C has a paralog, YPL229W, that arose from the whole genome duplication	Gilbert, W. V, Zhou, K., Butler, T. K. & Doudna, J. A. Cap-independent translation is required for starvation-induced differentiation in yeast. Science 317, 1224–7 (2007).
6324100	YNL229C	Ure2p	GUUUUUCAUUUUUUGUUAUUAGUCAUAUUGUUUUAAGCUGCAAAUUAAGUUGUACACCAA	Nitrogen catabolite repression transcriptional regulator; inhibits GLN3 transcription in good nitrogen source; role in sequestering Gln3p and Gat1p to the cytoplasm; has glutathione peroxidase activity and can mutate to acquire GST activity; altered form creates [URE3] prion	Komar, A. A. et al. Internal initiation drives the synthesis of Ure2 protein lacking the prion domain and affects [URE3] propagation in yeast cells. EMBO J. 22, 1199–1209 (2003).
6325407	YPR149W	Nce102p	AAAAAUCGGUUAAAAAAACUUUUCUUCUCAAAGCAUACCUAAUAACAAUAUAAUCCCAUA	Protein of unknown function; contains transmembrane domains; involved in secretion of proteins that lack classical secretory signal sequences; component of the detergent-insoluble glycolipid-enriched complexes (DIGs); NCE102 has a paralog, FHN1, that arose from the whole genome duplication	Gilbert, W. V, Zhou, K., Butler, T. K. & Doudna, J. A. Cap-independent translation is required for starvation-induced differentiation in yeast. Science 317, 1224–7 (2007).
6321852	YHR061C	Gic1p	UUUAUUGUUUAUAAUUCACUCUGAAUACUCGCUUAUUAAUUGUGUGAUAAAUUCUAAAGG	Protein involved in initiation of budding and cellular polarization; interacts with Cdc42p via the Cdc42/Rac-interactive binding (CRIB) domain; relocalizes from bud neck to nucleus upon DNA replication stress; GIC1 has a paralog, GIC2, that arose from the whole genome duplication	Gilbert, W. V, Zhou, K., Butler, T. K. & Doudna, J. A. Cap-independent translation is required for starvation-induced differentiation in yeast. Science 317, 1224–7 (2007).
398364683	YER109C	Flo8p	AAAAAUAAACACGAAGACGUUUAUAGACAUAAAUAAAGAGGAAACGCAUUCCGUGGUAGA	Transcription factor; required for flocculation, diploid filamentous growth, and haploid invasive growth; forms a heterodimer with Mss1p that interacts with the Swi/Snf complex during transcriptional activation of FLO1, FLO11, and STA1; S. cerevisiae genome reference strain S288C contains an internal in-frame stop at codon 142, which in other strains encodes tryptophan	Gilbert, W. V, Zhou, K., Butler, T. K. & Doudna, J. A. Cap-independent translation is required for starvation-induced differentiation in yeast. Science 317, 1224–7 (2007).
6323636*	YML007W*	Yap1p*	UUUAAGGGAAGUUUUUUGCCACCCAAAACGUUUAAAGAAGGAAAAGUUGUUUCUUAAACC	Basic leucine zipper (bZIP) transcription factor; required for oxidative stress tolerance; activated by H2O2 through the multistep formation of disulfide bonds and transit from the cytoplasm to the nucleus; Yap1p is degraded in the nucleus after the oxidative stress has passed; mediates resistance to cadmium; relative distribution to the nucleus increases upon DNA replication stress; YAP1 has a p…	Zhou, W., Edelman, G. M. & Mauro, V. P. Transcript leader regions of two Saccharomyces cerevisiae mRNAs contain internal ribosome entry sites that function in living cells. Proc. Natl. Acad. Sci. U. S. A. 98, 1531–6 (2001).
6322740*	YKL109W*	Hap4p*	UGGGUUGCUGAUUUGUUUUACCUACAUUUUCUAGUACAAAAAAAAAACAAAAAAAGAAUC	Transcription factor; subunit of the heme-activated, glucose-repressed Hap2p/3p/4p/5p CCAAT-binding complex, a transcriptional activator and global regulator of respiratory gene expression; provides the principal activation function of the complex; involved in diauxic shift	Seino, A., Yanagida, Y., Aizawa, M. & Kobatake, E. Translational control by internal ribosome entry site in Saccharomyces cerevisiae. Biochim. Biophys. Acta 1681, 166–74 (2005).
*Nou used for training and predicted as having an IRES
