# Supplementary material for: IRES-dependent translated genes in fungi: computational prediction, phylogenetic conservation and functional association
Source: BMC Genomics. 2015 Dec 15;16:1059. doi: 10.1186/s12864-015-2266-x (PMC4678720; doi:10.1186/s12864-015-2266-x)
Supplement: Additional file 6: — Phylogenetic tree. Phylogenetic tree used to select the non-redundant organisms. Bootstrap supporting values are indicated. (PNG 79 kb) [file 12864_2015_2266_MOESM6_ESM.xls]

## Sheet: Additional_file4.txt
Features before selection	Features after selection
intergenic region length	intergenic region length
relative position of the gene in the chromosome	relative position of the gene in the chromosome
%GC	relative %GC
relative %GC	minimum folding energy
minimum folding energy	mode of minimum folding energy
mean of minimum folding energy	standard deviation of minimum folding energy
mode of minimum folding energy	skewness of minimum folding energy
standard deviation of minimum folding energy	mode of %GC
skewness of minimum folding energy	standard deviation of %GC
mean of %GC	skewness of %GC
mode of %GC	AA
standard deviation of %GC	AC
skewness of %GC	AU
AA	CA
AC	CC
AG	CG
AU	CU
CA	GA
CC	GC
CG	GG
CU	GU
GA	UA
GC	UC
GG	UG
GU	UU
UA
UC
UG
UU
