# Supplementary material for: IRES-dependent translated genes in fungi: computational prediction, phylogenetic conservation and functional association
Source: BMC Genomics. 2015 Dec 15;16:1059. doi: 10.1186/s12864-015-2266-x (PMC4678720; doi:10.1186/s12864-015-2266-x)
Supplement: Additional file 8: — Comparison of the feature averages of the IRES predictions to the negative set used for training. The y-axis represents the log2 ratio of the feature averages for the positive predictions to the negative set. Higher values for the positive predictions are depicted in red and lower values in green. The Wilcoxon rank sum test was used to test the differences between means comparing the positive and negative sets. (PNG 88 kb) [file 12864_2015_2266_MOESM8_ESM.xls]

## Sheet: Additional_file5.txt
GI	Gene	Description	Group	Posterior_probability	Group_enrichment	Product_prob_enrich	Sequence
367028881	MYCTH_2127519	hypothetical-protein	EOG73JM4H	0.999977	1.75388e-26	3.99661e-31	UAGAUCAGCCGAGGAAAAAAAAGAAAAAAAGAAGAGAAAAAAAACUGACUCGAUCCUCAG
6324400	YNR072W	Hxt17p	EOG73JM4H	0.99991	1.75388e-26	1.57987e-30	UCUCAUUUGAUAAAUCAAAAAAAAAAAAAAAAAAAAGAAAAGAAAAGAAAAAUUAAUAAA
6320766	YEL069C	Hxt13p	EOG73JM4H	0.999844	1.75388e-26	2.73952e-30	ACGUAAGGCAUAACAAUCAAAAAAAGAAAAAAGAAACAAAAGUUAAACCAAAAAAAAAAA
6319956	YDL245C	Hxt15p	EOG73JM4H	0.999709	1.75388e-26	5.09715e-30	UAGAAGUAAAACUAUUGAUAUUAUUGACAGAAAAGGAGGAAAGGAAACUAAAGGAAAAAA
365985053	NDAI_0C04560	hypothetical-protein	EOG73JM4H	0.9977	1.75388e-26	4.03423e-29	GAGUAAAAACUCCAAGAAAAGACAACUCCAAAAAAAAAACAAUCAAAAAAACCUUUAAUA
367007750	TPHA_0P00120	hypothetical-protein	EOG73JM4H	0.993936	1.75388e-26	1.06348e-28	UAGAACAUCGACAAUACUUUAACGUCGUAGGUUUAUAAGAUAUAUAAACAAGAGAAAAAA
67525315	AN3115.2	hypothetical-protein	EOG73JM4H	0.990118	1.75388e-26	1.73311e-28	ACUCUCCUAUUUUCUCCAUGAAUAUGCAAUGAAAGAAAGAUGAAAACUAAUAAGGACUAG
365987846	NDAI_0F01930	hypothetical-protein	EOG73JM4H	0.98878	1.75388e-26	1.96793e-28	AUCUCCUUUUGAAUACACAAAGCAAAAAAAAAAUAACAACCUCUGUUCAAAGAAAAAAAA
294657201	DEHA2E04202g	DEHA2E04202p	EOG73JM4H	0.986528	1.75388e-26	2.36286e-28	AUUUUAAAUAUCUAAGAUCUCGAGAUUAUAUUUUAAAAAUUUUUUAAGUACCCAUGAAAU
398365671	YJR158W	Hxt16p	EOG73JM4H	0.985483	1.75388e-26	2.54604e-28	UAGAAGUAAAACUAUUGAUAUUAUUGACAGAAAAGGAGGAAAGGAAACUAAAGGAAAAAA
6321888	YHR096C	Hxt5p	EOG73JM4H	0.9835	1.75388e-26	2.89384e-28	UAAAACCAGCAAAAAAUAUUAUUUUUCUAGAAAAAAGAAUAUAUUAGAGGUAAAGAAAGA
294655430	DEHA2B14278g	DEHA2B14278p	EOG73JM4H	0.978925	1.75388e-26	3.69633e-28	CGGAGGGAAGAGUUUGUUGAUAACAAAUAGAUAUCGAGAGAAGGAGAAAAAUAAUACGAA
367013933	TDEL_0E00120	hypothetical-protein	EOG73JM4H	0.977255	1.75388e-26	3.98919e-28	UGGAUCUGGGGUCUUUGAUUGAACUAUCAAGAUCGAGAAAAAGAGUUUAUUCUGUUUAGU
365983502	NDAI_0B03060	hypothetical-protein	EOG73JM4H	0.974587	1.75388e-26	4.45716e-28	AGAAAAAUCAAAUAGAUAGAAUAAAAUACAAAAGAAGAAGAAGCAGAAGAAAGCAAUAAA
294657067	DEHA2E01166g	DEHA2E01166p	EOG73JM4H	0.966691	1.75388e-26	5.84196e-28	ACAUUUUUAUGAACCAUACAAUUGAAAAUUGAUAAAAGAUAAUUAGAGUGAAUUCAAAAG
365987848	NDAI_0F01940	hypothetical-protein	EOG73JM4H	0.96137	1.75388e-26	6.77527e-28	UAUAAUACAAGAUAAUCUUUAGAAAAAAUCAAAAACAAAACAAAAAACAAACAAGUAGUU
367011229	TDEL_0C00150	hypothetical-protein	EOG73JM4H	0.960424	1.75388e-26	6.94114e-28	UUACUUUAUUCCGAAAUUUUAAAAGAACAGGAACAAGUUUCUUAACAAUUAAUUUUAAAU
162312139	SPBC1348.14c	hexose-transporter-Ght7-(predicted)	EOG73JM4H	0.952339	1.75388e-26	8.35913e-28	UAAGUUAGAUUUCCUAUUCUUUACUAUUCAUCGAAAAAGGAAACUUUCUAUAAUAUCCAA
6320550	YDR343C	Hxt6p	EOG73JM4H	0.946465	1.75388e-26	9.3895e-28	CUUUUCUAAGAACAAAGAAUAAACACAAAAACAAAAAGUUUUUUUAAUUUUAAUCAAAAA
365984493	NDAI_0C01750	hypothetical-protein	EOG73JM4H	0.93761	1.75388e-26	1.09425e-27	UAAAGAAAAAAAACCCAAGAAAACAUUCAAUUGUCUUUCAAUACAAUAAAUUAAUAUAUU
70984527	AFUA_6G03060	MFS-monosaccharide-transporter	EOG73JM4H	0.88799	1.75388e-26	1.96452e-27	ACGGAUGCAAAAAAAAAAAAAAAAAAAAAAUAGAAUACCCUGCUGACUGCCUUCGUAUAG
50284875	CAGL0A02321g	hypothetical-protein	EOG73JM4H	0.877643	1.75388e-26	2.146e-27	UGAAGUUAUGAAUACCAAUAAGUACUACAAUACACAAACAAAUACAAGUUCGAAAAAAAA
365981565	NDAI_0A02150	hypothetical-protein	EOG73JM4H	0.873229	1.75388e-26	2.22341e-27	GAACAUUAACUACGUCAAAAUAUAAAAAAAAUCUUACAUACAAACAAGGAGAUUCCUCAA
367007356	TPHA_0N01930	hypothetical-protein	EOG73JM4H	0.872766	1.75388e-26	2.23154e-27	UUGGUCACAGUAUUACAACUAAAACAAAUUAAAAACGAUAAACAAUAAUAUCUUUCUAAA
146324387	AFUA_6G06960	MFS-quinate-transporter	EOG73JM4H	0.871799	1.75388e-26	2.2485e-27	UGAGACCAAGGGUAACUCUCCCCUCCCCGGCCAAUCAACAGUUCAUGCUGAUGAGAAUAG
321259165	CGB_E3510C	hexose-transport-related-protein	EOG73JM4H	0.870153	1.75388e-26	2.27737e-27	GUAAGUUUUGGACGAAGAAAACUUGCUUUCUCGUUUAAAUGCUGAUGAUAAUCUGAACAG
146322410	AFUA_1G03530	MFS-sugar-transporter	EOG73JM4H	0.866472	1.75388e-26	2.34192e-27	UCUUGGUAAGCUUCUUGAUCCUGUAAUCGUCGAAUUUCGGGUCUUCUAACGAGAUUACAG
365985614	NDAI_0D00820	hypothetical-protein	EOG73JM4H	0.863031	1.75388e-26	2.40227e-27	AUUCAUAUAUCAAAAAGACCAUCCAACAACAAAACAAUCAAAUAAACAAUAAUAAGAAAA
367013949	TDEL_0E00200	hypothetical-protein	EOG73JM4H	0.834259	1.75388e-26	2.90691e-27	AUUAGCUUAGAUCACUUUUUAAAAAAAAAUUAAUAGUAUAUCCUCUGGUUCAAGGCAAAA
50289971	CAGL0I03872g	hypothetical-protein	EOG73JM4H	0.828949	1.75388e-26	3.00004e-27	UUACAAUUAUUUAGAUUAUUGAAAACAAAGAAACGACCAUAUAUCAGUUGAACAAUAGAA
294655617	DEHA2C02530g	DEHA2C02530p	EOG73JM4H	0.791017	1.75388e-26	3.66533e-27	GGACGAAUCUCCCCAAUAAAAUUAUAUUUUUCUUCAUUAUAAGCUAAGCUACUUAUUAAA
50284751	CAGL0A00737g	hypothetical-protein	EOG73JM4H	0.781367	1.75388e-26	3.83457e-27	UUCUGGAUAGUAUCAUCGAUAAUAAGUUGAUUAAAAUACAAUUGAAUUUAAAUUUAAACA
363748356	Ecym_1345	hypothetical-protein	EOG73JM4H	0.751896	1.75388e-26	4.35146e-27	CUGUCGUAUGUAUACAGCGGAAAAACAGAUUGUGGAUAUUAAUUAAUUAGAUAAAUAAAA
254582751	ZYRO0E03916g	hypothetical-protein	EOG73JM4H	0.720396	1.75388e-26	4.90393e-27	UUUCUUUAUCAACAAACAAAUAGACAAUACUACAUCGGCGGGUCUGAUUUUUCAAGAACG
150866728	PICST_85501	High-affinity-glucose-transporter	EOG73JM4H	0.71403	1.75388e-26	5.01559e-27	GACGAGUACGAUCUUAUCAUGAGAAGUGGCAGCGGAAAUACUAACGGUCAUGAAAAUCAG
294657199	DEHA2E04180g	DEHA2E04180p	EOG73JM4H	0.697739	1.75388e-26	5.30132e-27	CUGAUAUUCUAAAGAUUUAGUUUAUGGUUCAACAAGUUGAAGAUAAGAAGACCGCAGACA
366994176	NCAS_0F00120	hypothetical-protein	EOG73JM4H	0.69573	1.75388e-26	5.33655e-27	UCAAUUGGUUUUUCUAAUAGAUCAUCAAAGACAACAUUUCGAUAAUUUUGAUUAACUGAA
410730939	NDAI_0G06310	hypothetical-protein	EOG73JM4H	0.693493	1.75388e-26	5.37578e-27	AAAUCCCCAAGAAGUAAAGAAAAUACAUAUCUUCUUUUACAAAAAUUACAACAAUAAAAC
145254075	ANI_1_968164	sugar-transporter	EOG73JM4H	0.690363	1.75388e-26	5.43068e-27	AUCCCGAGACUGGUGAGUCGAUCACAUACCUCUGGAUGAUCUCUUACUGACUUGAUAUAG
45198316	AGOS_AFL205C	AFL205Cp	EOG73JM4H	0.649518	1.75388e-26	6.14705e-27	UUCAGAAUAUUUGCCGUUAAGACUUCCAUUGAGGAAUAAUAACUAAUACUUGUCGGUACA
367007537	TPHA_0O00950	hypothetical-protein	EOG73JM4H	0.635758	1.75388e-26	6.38839e-27	AAAUUCAUCUGAAGACAAAACAGAAAACAAAAAUAAUAUUAUCGUUAUAAUAUAUUUAUA
367008934	TDEL_0A04250	hypothetical-protein	EOG73JM4H	0.613415	1.75388e-26	6.78025e-27	AUUUGACAGGAAUGGAUCUCUAAUGUUUUAUCAAUUACCGUCUGUGACCCAAUAAAUCGA
50418785	DEHA2C05214g	DEHA2C05214p	EOG73JM4H	0.599401	1.75388e-26	7.02604e-27	GAAAAUUCAGAAUUCUUUUCUUGUAUUCAAUUAUUUAUUUAAUUUAGAAGUCAAAUUAUC
50284867	CAGL0A02233g	hypothetical-protein	EOG73JM4H	0.595505	1.75388e-26	7.09437e-27	UUCUUAGAUAACAUUAUCAAAUAAGAAGUUGAUCGACAUAAAAUAAUACUAACAUUAAAA
6322242	YJL219W	Hxt9p	EOG73JM4H	0.586573	1.75388e-26	7.25103e-27	UUGGAAAAAAUAAUCAUUGCACAAUUGAGUACUAAAAGCUUUCGUAUCUUACCCAAUAUC
365986450	NDAI_0D05010	hypothetical-protein	EOG73JM4H	0.573397	1.75388e-26	7.48212e-27	UAAAACUAAUACAUUCGCAAGCAAACAAAUUUUCUCCAAAAAAUAAAAAUUAACAAAAAA
50286205	CAGL0D02662g	hypothetical-protein	EOG73JM4H	0.566971	1.75388e-26	7.59483e-27	ACUAUUCCUUUAUUGUGAUAAUAAUAGUGACCCACACCUACUAACUGAAUUUAUUUAAGA
67540998	AN6669.2	hypothetical-protein	EOG73JM4H	0.554691	1.75388e-26	7.81021e-27	UCUUCACCAACGUAUGUUUCCCUGAACCCUAGAGGAUGUUCAAUUAGCUAACUAUCGCAG
367011122	TDEL_0B07220	hypothetical-protein	EOG73JM4H	0.54459	1.75388e-26	7.98737e-27	AAAGGAUGGGUAAUUGUAAGAUUUGAAUUGUAAAUCCAAAAAGUUUAUACAAGGCCAAGG
367031298	MYCTH_2308157	hypothetical-protein	EOG73JM4H	0.534262	1.75388e-26	8.16851e-27	UCCUCGAAAACCACCACCCCGCUCUCGCUCCCCGAAUGCUGACAAUUGGCCCCGUAAUAG
254582535	ZYRO0E01210g	hypothetical-protein	EOG73JM4H	0.529777	1.75388e-26	8.24716e-27	UAAGAACCCACCCGUUACUUAUCUGCUAUUCAAUAACUUUUAAUAACGUUAACAGAGACA
294656987	DEHA2D18876g	DEHA2D18876p	EOG73JM4H	0.523064	1.75388e-26	8.36491e-27	UCUCAUUCAAAAAUAAUUUAAAUUUAUAACCUUUGUUUAGACUGAUAAAUUCAACUAAUC
365992102	NDAI_0L01510	hypothetical-protein	EOG73JM4H	0.518416	1.75388e-26	8.44642e-27	UCUUGUCCAAACCAUUAUUAAUUUUCACAUUAGAAAAGAAAAAAAAAUUACCGACCACAA
366997144	NCAS_0J00120	hypothetical-protein	EOG73JM4H	0.478606	1.75388e-26	9.14465e-27	CCAUUUUCACUUAAUUAUCCAAACAGUAAAUUACUGAUCAUCUAGAAGGGUAAAUAAAUU
70998973	AFUA_3G14170	MFS-glucose-transporter	EOG73JM4H	0.477711	1.75388e-26	9.16034e-27	UCGUACGUACUUGCAUGGAAAACUUAUGACCUGAGAAAAGCUAAUUGACAAAUCUUACAG
50289667	CAGL0I00286g	hypothetical-protein	EOG73JM4H	0.472684	1.75388e-26	9.24852e-27	AAAAGAUCAUACAGCUAACUAUUCAAACUAUAAAUCAAACUAUAAUAUCAAUUGGUAAAA
70985454	AFUA_5G01080	MFS-monosaccharide-transporter	EOG73JM4H	0.47211	1.75388e-26	9.25859e-27	UGGUGAGUAUCCCUCUGCGCAGUGAAACAAAACUGGUCCGCUGAUAUGUCGUGUUUCCAG
363748306	Ecym_1319	hypothetical-protein	EOG73JM4H	0.453371	1.75388e-26	9.58725e-27	GGAUUAUUAUUGGAUUGAUUUGUUAAUAUAAAAGGCAAGUAUAAAGGUUAAGAAGUGAAG
367030930	MYCTH_108890	MFS-sugar-transporter-like-protein	EOG73JM4H	0.435401	1.75388e-26	9.90242e-27	CUGCCUCCUCUUCCCGCCUUUAACACGCAAGAGACUGACGGGUGGAUCUAACUACCGCAG
367014369	TDEL_0E02300	hypothetical-protein	EOG73JM4H	0.421245	1.75388e-26	1.01507e-26	AUCAAAGGGUUUUCCAUUAAUACUAAUCCUACCAAAAAAAACAUUUUAAUAGUUUCUCAA
366991779	NCAS_0C02990	hypothetical-protein	EOG73JM4H	0.418418	1.75388e-26	1.02003e-26	CCAACCAAAACAAAUAGCAUCUCUUCCCUCUAAUAUAUUUGCUAUAAACUUUUGAUAAAA
19113217	SPBC4B4.08	hexose-transporter-Ght2	EOG73JM4H	0.409165	1.75388e-26	1.03626e-26	AUUUAGUAUAAAAGCUGCCCUCUUGACUGUUAAAAUCUUUACCUAGACCUAUUCUUGCUU
71000499	AFUA_3G06730	MFS-sugar-transporter	EOG73JM4H	0.408321	1.75388e-26	1.03774e-26	UAACUUGAGAGUCCGGUUAACAGACUCUCGAAGAUAUGGAUCUGAUCUUCGGUGACACAG
410730575	NDAI_0G04470	hypothetical-protein	EOG73JM4H	0.403159	1.75388e-26	1.04679e-26	CUAGCUUAUAUUUUUUCUCAAUUAAAUUAAUAUUAUUAUAACUCAAGAAAGGGGAAAAAA
50412926	DEHA2B05060g	DEHA2B05060p	EOG73JM4H	0.402211	1.75388e-26	1.04845e-26	GAAAAUUAAAUUUUUGCUUUUCUUCAAGUAUAGAUUUUUGGAGUUAUAAACAUAUUCAAA
367014371	TDEL_0E02310	hypothetical-protein	EOG73JM4H	0.366923	1.75388e-26	1.11034e-26	UGCUUUUUGAUUAUCUCCACAGAUCAAAAAUAAAUUCAAUCAGCAUUGAAUAAAAAUAAA
6321886	YHR094C	Hxt1p	EOG73JM4H	0.338087	1.75388e-26	1.16092e-26	UCCCCACCUUAAAAUCUAUAAAGAUAUCAUAAUCGUCAACUAGUUGAUAUACGUAAAAUC
70986234	AFUA_3G02890	MFS-sugar-transporter	EOG73JM4H	0.330864	1.75388e-26	1.17359e-26	GUGAGUAUUUCCCUGUCUGAUCAUCCUUGGUUAUCCUUCGUGCUUAUAGAGAUUUCAAAG
126274238	PICST_66414	hexose-transporter	EOG73JM4H	0.327246	1.75388e-26	1.17993e-26	AACAGCAUUUCUCCCCAAGAAAGAUUUUUUGAAUACUUGUCUACAUAAGUUAAAUAACUA
367008170	TDEL_0A00420	hypothetical-protein	EOG73JM4H	0.324322	1.75388e-26	1.18506e-26	AACAUUUCGAAAAUAUAUUCUCCUUUAGUCAAUUGCAACUGCAAAAAUCCAAGAACAAAU
6323110	YLR081W	Gal2p	EOG73JM4H	0.320493	1.75388e-26	1.19178e-26	AGAAUAGUAAUAGUUAAGUAAACACAAGAUUAACAUAAUAAAAAAAAUAAUUCUUUCAUA
145232050	ANI_1_486024	MFS-monosaccharide-transporter	EOG73JM4H	0.315155	1.75388e-26	1.20114e-26	GGUAAGUGGCAUACAUCAUGGACUGUCCCUAGAGACCAACCCGACUGACAAUCUCUUCAG
19075240	SPCC1235.14	hexose-transporter-Ght5	EOG73JM4H	0.296476	1.75388e-26	1.2339e-26	AAAAUACUUUACUAGCUUGUUCAAAAAAUUUCUUUUUCACUGUUGCGUUAUAACGAUAGU
321264444	CGB_L0280C	galactose-transporter	EOG73JM4H	0.29577	1.75388e-26	1.23514e-26	ACUGGAUUGUAAGUUUCUUCAAAGAUCAUCUUUUGCGAGUCGCGCUAAUCAUCGCCGUAG
321253900	CGB_C5440C	monosaccharide-transporter	EOG73JM4H	0.285527	1.75388e-26	1.2531e-26	GAGUUAUGGUGUUUUAAGUGGUAUUUUCUUUCUUUGACGCUAACUAACGACGAUCUUCAG
367028829	MYCTH_95427	sugar-transporter-like-protein	EOG73JM4H	0.285036	1.75388e-26	1.25396e-26	UUAACCGAGUAAUAUUAAUUAACCCUUGUUUCUUCUUACUAAUCAUGAUAAACAAAAAAG
50419999	DEHA2D01474g	DEHA2D01474p	EOG73JM4H	0.273168	1.75388e-26	1.27478e-26	UUUUCCACUUGUUGAAUGUUGUAGGAUAUUCUAUAUCUUGAGCUAGCAAAAAAAACAAAC
366993967	NCAS_0E03210	hypothetical-protein	EOG73JM4H	0.263753	1.75388e-26	1.29129e-26	UCUUCUUCUCAUUUUGCAAUUAAAAGUAUCAAAAAAGAACAACAAUUCAUUUUCUGAACA
50420331	DEHA2D05346g	DEHA2D05346p	EOG728916	0.993436	1.68733e-13	1.10754e-15	AGAGGGAGAAUCUUUCAGGGAAAUAUAACCUCUUCUAUAACUAUAAUUAACGAUAUAAAG
302308200	AGOS_AER187W	AER187Wp	EOG728916	0.989167	1.68733e-13	1.82788e-15	AGAGAUUCAGCGGAAACACUCGUAUCGACAAAGAAGCGAAUCUAGGAACGAUAGAACAGA
50286231	CAGL0D02948g	hypothetical-protein	EOG728916	0.98716	1.68733e-13	2.16657e-15	CUGAAAAAACUUGGACAAGCAACAAAAAGAAAGGCCCCAUAUAAUAAAAAGAUAAAGACA
19074854	ECU11_0540	HSP70-LIKE-PROTEIN-(MITOCHONDRIAL-TYPE)	EOG728916	0.980254	1.68733e-13	3.33179e-15	UUGGAUCAAAUAUACCAGAGAGAUCUAAAAUCCGCAAAAAAAAAUUGCUUCCUUCGAGAA
367001755	TPHA_0E00830	hypothetical-protein	EOG728916	0.976161	1.68733e-13	4.02245e-15	ACAUAUUUGUGACACAUAUAUAAAAUAAAAAAAAAUCCUACUACGAAAAAAAAUAUUGUA
367011499	TDEL_0C01500	hypothetical-protein	EOG728916	0.971654	1.68733e-13	4.7829e-15	AGACUCACAAACUCAGAGAGAUCAUAAGAGUUAUUAUAGAAAGAAAAACUGAAAGACAAA
365981455	NDAI_0A01600	hypothetical-protein	EOG728916	0.91074	1.68733e-13	1.50612e-14	AACAAAGUUCAAUAAAAAGAAAAUAAAAACAAGCAAACAAAAGAACAAAUAAAUUACACU
19173012	ECU03_0520	HEAT-SHOCK-RELATED-70kDa-PROTEIN-(HSP-70-FAMILY)	EOG728916	0.881627	1.68733e-13	1.99733e-14	AGAAAAAACAGAGAAAUGUGGAAAGAAAAAAUAAUAAAAGUGGGGAAUCCCUAGGGCUCA
367015370	TDEL_0F01620	hypothetical-protein	EOG728916	0.878625	1.68733e-13	2.04799e-14	UUUAAAUUAUUCAAUUACAUUUACGUGAAAGGUCCUGAAAUAAACACAAAAGAACAAAAA
45185725	AGOS_ACR038W	ACR038Wp	EOG728916	0.873033	1.68733e-13	2.14235e-14	CGACUUGUUGGAAAUAAGGAACAGUCUAGACAGCUACGGGAUACACUGAAGCAUCAAAAC
398364655	YER103W	Hsp70-family-chaperone-SSA4	EOG728916	0.858923	1.68733e-13	2.38043e-14	AAAACCACUAAUAAAAAGUAAAUAACAAAAACAAGAAAAAAAAUAAACAAAACAAUAAUC
365989244	NDAI_0H00350	hypothetical-protein	EOG728916	0.826753	1.68733e-13	2.92325e-14	AGAUCCCCAGAAAGGUAUUCUCCUAGAAAAUACUCUUACAACAAAAACACUCAUCUAAUC
50288155	CAGL0G03289g	hypothetical-protein	EOG728916	0.782133	1.68733e-13	3.67612e-14	CCAGUAAAAUACUACAACAAAUCAUAGUAAAAAAAAAUAAAUACAAAAAAAAAAGUACAA
367014221	TDEL_0E01560	hypothetical-protein	EOG728916	0.726973	1.68733e-13	4.60686e-14	AACUGACAUGAAAAGCUCACUAAGGGGAUCAAAGGGGAACAGAAUAACUGAUUGGAGGAA
363756292	Ecym_8263	hypothetical-protein	EOG728916	0.696508	1.68733e-13	5.1209e-14	GCGUAUAUAUAGACGAGAGCUCUUGUUUGUGGGGGAUAAGAUAAGGUAAGGAAAAAAAAG
254567834	PAS_chr2-1_0140	ATPase-involved-in-protein-import-into-the-ER,-also-acts-as-a-chaperone-to-mediate-protein-folding-i	EOG728916	0.679404	1.68733e-13	5.4095e-14	CUUAUUUAAAUCGUACCCAGAUCCCUUCUUCUUCCUUAAUUUCAAUUCCAACACUCAAGA
50289921	CAGL0I03322g	hypothetical-protein	EOG728916	0.591776	1.68733e-13	6.88808e-14	CGGAAGGGAUCUUAACUUUUGAGAAACCAGCACAAAACUAUAGUUAAAGAAGAAUAAGCC
126138594	PICST_84662	heat-shock-protein-70,-Hsp70-family-(SSA2)	EOG728916	0.581074	1.68733e-13	7.06865e-14	AAGUUAGGUGGGCCAAAUUUUUCAAAUUUUUCAAUUUUUAGAAUUCUCUCUUUUUCUCUA
254583696	ZYRO0F05038g	hypothetical-protein	EOG728916	0.56954	1.68733e-13	7.26328e-14	GAGUUUGAAGAAGCAGAACCCUCUGUACUCUUUUACAAAGUCUAAAACAAAAGAAAGGUA
363752599	Ecym_4678	hypothetical-protein	EOG728916	0.557492	1.68733e-13	7.46656e-14	CAAGGAGAUAAAAGAACAUUUAAGGAAAGUUUUUUAAUUUUUUGAAUUUUAAUAGUAAGG
367007697	TPHA_0O01770	hypothetical-protein	EOG728916	0.514655	1.68733e-13	8.18937e-14	UUAUACUUCUUCAUAGAACAGAAAAAACCAUCCAUUGAAUCUAUCAAUUUUCUUUAUAAA
126138978	PICST_78689	mitochondrial-heat-shock-protein-of-the-HSP70-family-upregulated-15-fold-under-aerobic-conditions	EOG728916	0.511488	1.68733e-13	8.2428e-14	AAAAUUCCACUGAAAAAUCGACGAUCGAUUUUCAUCUUUUCAGGUUUCUUCUUAUCCAGA
6323401	YLR369W	Hsp70-family-ATPase-SSQ1	EOG728916	0.508571	1.68733e-13	8.29203e-14	UUCUUUAGAUAUUUACUUCACAUAGAAGAAGAAAAUCAACGGAAUAAAAAUCCAAAAAUC
50288201	CAGL0G03795g	hypothetical-protein	EOG728916	0.500467	1.68733e-13	8.42876e-14	GGUCACCCCCCAAUUCAAGUACUACAACAACAAAUCAUAGAACAAAAAAAAAAAGUACAA
46107910	FG00838.1	HS70_NEUCR-Heat-shock-70-kDa-protein-(HSP70)	EOG728916	0.497344	1.68733e-13	8.48146e-14	CCUUUUACCCUAGGAUCUAAAUGUCUCUCGCUUGAACAUCGACGCUAACUUUUACCCCAG
367008050	TPHA_0P01620	hypothetical-protein	EOG728916	0.480429	1.68733e-13	8.76687e-14	CUGGUUCGUAAUUUCAGGAAAAAGCGUAAACCAGACAACUUCAAAACUAUACAAAUAAGA
254578240	ZYRO0B03476g	hypothetical-protein	EOG728916	0.447523	1.68733e-13	9.3221e-14	UACCAUUGUUUCUAGAGAUAAUCACGAAGGACACCAAGAACACACGAUAAUAACGAAAUA
6319396	YBL075C	Hsp70-family-ATPase-SSA3	EOG728916	0.363332	1.68733e-13	1.07427e-13	CUUGUAUGUCAAUGUUUGUCACUAAACGGAUAGAAUAGGUACUAAACGCUACAAAGAAAA
50289775	CAGL0I01496g	hypothetical-protein	EOG728916	0.326513	1.68733e-13	1.13639e-13	AGAUAGAGUACUUUGGCGUAAAGCAAAGCGGGAUACACUUAUAAUACACAAAAAGUAACG
145252608	ANI_1_720144	heat-shock-protein	EOG728916	0.325276	1.68733e-13	1.13848e-13	AGUGGAAUCUCGCUGGUAUCAUGCAGAUCGAAGAAAAGGGGCUGACUUGGAUGUAAAUAG
367018700	MYCTH_2294646	hypothetical-protein	EOG728916	0.318295	1.68733e-13	1.15026e-13	CGUUCUUGCUGACUGACCCGACCUCUGCGCAGCGUCGAUCCCAAAUCUUCUCUACCACAG
367007154	TPHA_0N00920	hypothetical-protein	EOG728916	0.298436	1.68733e-13	1.18377e-13	AUUCUAUAUUAGGUUAAAGAAGCAUAAUUGUAAAUAUUACGACAUAUCUCGGUAUCAAUC
366993845	NCAS_0E02580	hypothetical-protein	EOG728916	0.295876	1.68733e-13	1.18809e-13	CUCCAAUUAUUGUCACCUUGAAGAACAUUCAUUAAAAAACAUUCAUCCUGAAUAUUUAAA
367034566	MYCTH_112686	hypothetical-protein	EOG728916	0.292814	1.68733e-13	1.19325e-13	UUCGAGAGAAUUCGCCAGUCGGGAGUAUCAUGGAAAAAUUGGUACUAACAUUGUUUCCAG
366987997	NCAS_0A08260	hypothetical-protein	EOG728916	0.288316	1.68733e-13	1.20084e-13	AGACAGCAUUCUUCGAUACCUAAAGUCGAAUCUACUAACCAAUAAACCACAAAACCAACA
126132580	PICST_69996	dnaK/HSP70/-BiP-family-ATPase-and-chaperone	EOG728916	0.263654	1.68733e-13	1.24246e-13	AUUUUCACAUUUUCCAAAAAUAUAUAAGUGGCACUUUUCUCUUUUCUUUCAAUUAGUUCU
365981911	NDAI_0A03890	hypothetical-protein	EOG76TB4V	0.999873	2.00116e-06	2.53627e-10	AAAAGAAAAGUAGAAAAGUAAACGAAAGAAAAGAAAAAACAAACAAAAAUUCAAGAAUAC
6321753	YHL034C	Sbp1p	EOG715QFX	0.999969	6.9231e-05	2.16966e-09	UACAUCGAGAGAAGAAGUUUCCCCCAAAAGAAAGAAGAAAACCCUCAAACGAAGAAAAAU
410730373	NDAI_0G03460	hypothetical-protein	EOG76TB4V	0.992432	2.00116e-06	1.51448e-08	UAAUAAAGAAGAAAAAGGAACAACUCAAACCAACCAAUCUUUCAACCCCAUUAAAAAAAA
367031568	MYCTH_2308380	hypothetical-protein	EOG77M8XK	0.993863	3.87604e-06	2.37886e-08	AAAAAAAAAAAAAAAAAAAAAAAAAAAAAAAAAAGGCGGCGCUAACACUAAUCUAUUUAG
398365597	YDR099W	Bmh2p	EOG7TXKTD	0.998957	5.04642e-05	5.26583e-08	AAAACGAAGUAAAAAGAAAAAUUAUCAAAUCAACAAAAAGUACCCGUUACAACAAAAAAA
67524435	AN2675.2	hypothetical-protein	EOG77M8XK	0.986255	3.87604e-06	5.32756e-08	UUCCAAGAAGAAAGAAAAAUAAAACAACUAAGGUAGUGGCUGUACUGACCCUUUAUAUAG
321261620	CGB_H0500W	multidrug-transporter	EOG77M8XK	0.985914	3.87604e-06	5.45989e-08	UAAUCCUCCUUUUCCAAGAAAUGCGACUUGUUGAGCUUGAAACUGACGAAUCGAAAACAG
50287211	CAGL0F01463g	hypothetical-protein	EOG76TB4V	0.966212	2.00116e-06	6.76148e-08	AAAAAACAACAACAACAUAACAAAAAACUUACACUCGUUAUUUCCAAAAAAAUUUUAAAA
294659373	DEHA2G04444g	DEHA2G04444p	EOG76X6BX	0.997307	2.93673e-05	7.90874e-08	AAGAAAGAAGAAAUGUACUAGGAACCAAAUACUGAACAAAAUUGAUAUAGAACUCAAAAC
367029313	MYCTH_82782	general-substrate-transporter	EOG77M8XK	0.975729	3.87604e-06	9.40751e-08	CCUGGAAGAAAGAAAAAGAAAAGAAGAAGAAUUAUUAAAAACUAACGGCAUGUCCCAUAG
50286859	CAGL0E03960g	hypothetical-protein	EOG715QFX	0.998409	6.9231e-05	1.10123e-07	AAAGUACUAGAAGAAAAGAAAAAAGAAAUCGAAAACUUUACUAUCAAUAUAACAAAAAUC
363748138	Ecym_1223	hypothetical-protein	EOG76TB4V	0.938527	2.00116e-06	1.23016e-07	AAGAUCUCAGAUUUGAUAGUCUACAGUUAUACCCCGAAUUCGAUUUUAAUAUUUAAAAAA
367029025	MYCTH_2305976	hypothetical-protein	EOG77M8XK	0.966366	3.87604e-06	1.30365e-07	UCUCUCUCUCUUUUUUUUUUUUUUUUCCCACUUCCUUGUUUGCUGACAAAGAGGAACGAG
366992361	NCAS_0C05920	hypothetical-protein	EOG715QFX	0.998085	6.9231e-05	1.32547e-07	CUCAAUCGUUGAAGAAGAAAGAUAGAAAUCGAAAAUAAAAGAAAAGAAAAGAAGAUAAUC
254583257	ZYRO0E09966g	hypothetical-protein	EOG77M8XK	0.961119	3.87604e-06	1.50705e-07	CGGCUUAAAAGGUUAGAAAAAAAAAAAAAAAACAUACAUUGUUAAAGAUUGGUAGCGGUU
6319955	YDL246C	L-iditol-2-dehydrogenase-SOR2	EOG79CZ8G	0.999975	0.00620678	1.54945e-07	GGAAAAAAGAAACAUCAAACAAUCAACAAGAAAAAAUACUAAAAAAAAAAAUUGAAAAAU
398365429	YOR153W	ATP-binding-cassette-multidrug-transporter-PDR5	EOG7N903S	0.988518	1.48955e-05	1.71035e-07	AAGAAAUUAAAGACCCUUUUAAGUUUUCGUAUCCGCUCGUUCGAAAGACUUUAGACAAAA
365983356	NDAI_0B02330	hypothetical-protein	EOG7TXKTD	0.996196	5.04642e-05	1.91971e-07	AAACAAUUCAAAACAAAAACAAACAAACAAACGAAGUUAAUCAAGAAAUAAAAAUAAAAA
50289255	CAGL0H06017g	hypothetical-protein	EOG77M8XK	0.950233	3.87604e-06	1.92899e-07	GAAGAGAGAAAAAUAAAACCAAUUCUAAAACCAAAUCCAUAUUACAACCCAAUUGCAAAG
6320064	YDL137W	Arf2p	EOG7FNCKB	0.991565	3.02003e-05	2.54745e-07	CUAACAUCAGCCAACCAAUAGAGAUAAAAAAAAAAGGAAUUAAGAUUUCAUAGAGAAAAG
50287213	CAGL0F01485g	hypothetical-protein	EOG76TB4V	0.841194	2.00116e-06	3.17796e-07	CUCUAUCCCUACCCAAAAAACAUCCAACUCUUACUCUCGCUAACAUAAAGAAAAACAACA
398365257	YDR047W	uroporphyrinogen-decarboxylase-HEM12	EOG75XGWD	0.999718	0.00120088	3.38355e-07	UCUUCGAGAAAAGGAAGAACAAAAAAAAAAAAAAUAAAGCAAAGAACAGGUUAUAACGCU
363755910	Ecym_8058	hypothetical-protein	EOG7FNCKB	0.988705	3.02003e-05	3.41123e-07	AAUAAUUGAACUGAUUGAAAGGUAAGGUUCGGAAAAAAGACAUAAUAUCAAUAAUAUACC
366996633	NCAS_0I00660	hypothetical-protein	EOG76TB4V	0.82343	2.00116e-06	3.53343e-07	UGAUCCCUUACAAUAAAUAAAAUAACAAAUUUACACUCGCUUACUUAUCACCCAAAAAAA
50290519	CAGL0I10384g	hypothetical-protein	EOG77M8XK	0.904631	3.87604e-06	3.69653e-07	AUAUAACACAGAUAAAAAGGAAAAAGACCCCCAACAGAUAAUCUUAACAAAAAAUUACAA
367001332	TPHA_0D03310	hypothetical-protein	EOG77M8XK	0.897349	3.87604e-06	3.97881e-07	AUAUAAUUUUCUAUAUAUUAACUGAGAGAGAAAAAAACAACAAAGACACGAUUAUAAAUA
254580926	ZYRO0D00286g	hypothetical-protein	EOG77M8XK	0.897132	3.87604e-06	3.98719e-07	UGAAAAAGAUGAACUGAGCCUGUUAAUAAGCAAAGUUGAAGUAGUACCGUAAAGACCGCA
367006278	TPHA_0L00795	hypothetical-protein	EOG76TB4V	0.776369	2.00116e-06	4.47521e-07	AUUAUAUCUUUCCUAAUAAAAAUUUCAAAAUAAAAUAAUCUAAUCCAAUACAAAUCAACA
365982623	NDAI_0A07480	hypothetical-protein	EOG76TB4V	0.769874	2.00116e-06	4.60518e-07	AUUUGCUUUGAAUUGUAAGAAAAUCAAACUCAAAAAAAAUAAAAUAAUCAAUCGUUCUAA
294658745	DEHA2F16478g	DEHA2F16478p	EOG7N903S	0.968783	1.48955e-05	4.65e-07	UACCGUACUUUUAUCGAAAAGAGAGAAUAUAAGAAUAAGAUAGGAUAAGACAUAGUAAGA
70981640	AFUA_4G01080	MFS-multidrug-transporter	EOG77M8XK	0.879894	3.87604e-06	4.65536e-07	UUUGGUAAGAUACUCUUUUCCUUUCCCCGGGUGAAGAUUCCUUGCCUAACGAUCUAACAG
67903268	AN8621.2	hypothetical-protein	EOG77M8XK	0.865054	3.87604e-06	5.23058e-07	CUAUCCCAACCUAGAAGAAGAAAAGAGAAAAAUACAGAUUCUAACAGCUCCUUCUCACAG
366994312	NCAS_0F00800	hypothetical-protein	EOG76TB4V	0.728101	2.00116e-06	5.44112e-07	UUUUCGUUCUUGAAACCUUUUUCUAAGAUACCUGAUACACUCAAUUCCUGAAUAUUAAUA
50294019	CAGL0M01760g	hypothetical-protein	EOG7N903S	0.962922	1.48955e-05	5.52298e-07	GAUACUUACAGGAAAAAGAAUUUACAACUCUUGAUAUAUACAAAGUAAAGAAAAGUAACA
365990571	NDAI_0I03040	hypothetical-protein	EOG76TB4V	0.706239	2.00116e-06	5.87861e-07	UACAAUACUACAAACCAAAGAAAAAGAAUAAUAAUUUUUAAUCAAAUAAAAAAAUUUAAA
150864070	PICST_41766	ABC-transporter	EOG7N903S	0.959596	1.48955e-05	6.01846e-07	UUAAUAAUGUCUGCUACUUCUUUGAACGGUCCCUCGGACAGAAAUGAAACUGAUGGUAGA
150866839	PICST_85553	Putative-transporter	EOG77M8XK	0.84024	3.87604e-06	6.19237e-07	GCGACGAAACUUCCAGGGUCAAUAAGUUCAAAAAAAAAUAAGAACUAAUUGUUUUAAUUG
70985584	AFUA_5G00420	MFS-transporter	EOG77M8XK	0.831489	3.87604e-06	6.53157e-07	UCUCUUGAAAAGAACAAAAGAAAGAGUAUUCACUAACAAAACUCUGUUGUCGUGAAUUAG
363752211	Ecym_4465	hypothetical-protein	EOG76TB4V	0.643347	2.00116e-06	7.13719e-07	UAUCCUCGUUUAAGACGCAUUUUUUUCUUUAAAAAUUUCCAAAGACCGUUUUUUUAAGAA
365990648	NDAI_0J00180	hypothetical-protein	EOG74J9H3	0.998887	0.000679222	7.55931e-07	CUACAAAUAAGACUAUUUAAAAACCUAUUGAAUUAAGAAAACAAAAGAAAGUAAAAAAAU
366994234	NCAS_0F00410	hypothetical-protein	EOG7N903S	0.946939	1.48955e-05	7.90374e-07	ACCUAAUAUAUUCUUUCAAGACUUCAAAACAAGACAAUAGAAGACAUUACAAUAAAAAAU
366996803	NCAS_0I01540	hypothetical-protein	EOG76TB4V	0.589462	2.00116e-06	8.2155e-07	UUCAAUUCAUAGAAUCAAUUAAAAACAAACCAACCAACCUCCAAUCUAUAUAUACUUAAA
254585153	ZYRO0G03278g	hypothetical-protein	EOG793BHW	0.999683	0.00273593	8.67913e-07	GAAAAAAUAUUAGGAAAUUGAAAAAAAAAAAAAUAAUUAAAAAAAUUAAAAAAUAGUAUC
365983164	NDAI_0B01380	hypothetical-protein	EOG7F7WKS	0.992639	0.00012551	9.23905e-07	CAAAAAGAAUAAUAUUUGUUUUAUUAACGAAGAUAUACAGAAAAAACCUCGAGGCGAAAU
294654783	DEHA2A12166g	DEHA2A12166p	EOG77M8XK	0.755795	3.87604e-06	9.46548e-07	UUUUUAUAUAUUUCAAUUCUUUUCUUUAUAGAAGGUGGAAAUAGAACGAAUAGAAUAAAC
367016527	TDEL_0G01840	hypothetical-protein	EOG715QFX	0.985414	6.9231e-05	1.00983e-06	UGAGUAAGACUGACUAUUGGAAUUUGGAAAGAAAAAGAAGAAUAAAUUAGGCCCAGAAAG
294658550	DEHA2F12188g	DEHA2F12188p	EOG77M8XK	0.727572	3.87604e-06	1.05594e-06	UAAUCCAAAUCCUCUAAAGAAGAUAGUUUUCAAGACCUCACACUUCUAUUAGAAAUAAUC
50289569	CAGL0H09614g	hypothetical-protein	EOG76TB4V	0.438356	2.00116e-06	1.12394e-06	UUUUCUCUUAACUAUUGAAAUAAUUAAUCCAACCGAAUUCACUCGCUUAUAAUAUCAAAA
50291341	CAGL0J09064g	hypothetical-protein	EOG7FNCKB	0.96186	3.02003e-05	1.15184e-06	UUUACUGGAAAUACUUGUAAUAAAAAGGAAACAAUAGAGACGAACGACAAAUAAUAAGAA
6320848	YER011W	Tir1p	EOG76TB4V	0.418596	2.00116e-06	1.16348e-06	AAAACCAAGAAAAUAUCAGACUUUUUCAUUCGCUUUCAACAAGUACUACAAUAAUUAAAA
46114312	FG02998.1	hypothetical-protein	EOG77M8XK	0.672843	3.87604e-06	1.26807e-06	GGUAAAAUAUCUCACUGAACAAAGGCUUCACGACCCGUCGCGAGAAUGUUGUCGACAAAU
254572307	PAS_chr3_1022	Dual-function-protein	EOG76X6BX	0.956517	2.93673e-05	1.27698e-06	AUCUUGCUUCGAAAUUAAAAAAAAAAAAGUACCAAAAAUCCCUGAAUAUUCACGCUAGUU
365990517	NDAI_0I02770	hypothetical-protein	EOG77M8XK	0.661553	3.87604e-06	1.31184e-06	ACUAAUUCUAUUAAUUUCAGUUCCAAACUAAAAGCAUAAAAAAUACGCAAAAAGAAAAAU
321261381	CGB_G5290C	polyamine-transport-related-protein	EOG77M8XK	0.652654	3.87604e-06	1.34633e-06	CUUUCGGUUUCCAUUGUCGCCUAAUGUUUAAACAAAUACUGACAAGAAUCGUCAAAAUAG
365987187	NDAI_0E03650	hypothetical-protein	EOG76TB4V	0.293981	2.00116e-06	1.41285e-06	UAGUAUUUGAACAUUUAAAAAUCAGAAACCUAACACUACACAUAAAAAUAAUCAGAAAGA
6324668	YOR094W	Arf3p	EOG7FNCKB	0.952406	3.02003e-05	1.43734e-06	CAUUGGGAAGAUAAUUGGGAUUUAGAACGGAAAAAAGGAAAAGACAAGCUAAUUGUAGAG
70995990	AFUA_1G13800	MFS-multidrug-transporter	EOG77M8XK	0.624	3.87604e-06	1.45739e-06	UUUUUUUUAAAAAAAAAAAAAAAUCUAUCCUUGCUGGCAGGAGGCUCAUUCUGCAAACAG
6324583	YOR009W	Tir4p	EOG76TB4V	0.266938	2.00116e-06	1.46697e-06	UGUUCUGAUAGAAACCAGCAACAAAAACCUAUUCACUCGCUUAUUAAUACCAUAAAAAAU
321259896	CGB_F1150C	MSF-transporter	EOG77M8XK	0.618439	3.87604e-06	1.47895e-06	ACGUGUCUUCUAAAUGGAGACGUCGAAGCUAUAAUUCAUUAACAAAAUUUGCUGCCGUAG
367005690	TPHA_0J03240	hypothetical-protein	EOG7SN8RJ	0.990644	0.000163155	1.52645e-06	AUUAUUCAAAAAACGAAAAAAUAAGACCUAGAAGUAAGGAUAAUUAAUAAAUUUAAAUCC
50292965	CAGL0L03289g	hypothetical-protein	EOG79PK14	0.997662	0.000663358	1.55121e-06	AUUGUUGAAUUUAGAAAAAAAACUAAAAACCAAUCCAUUCCUUUUACUAAAUUAUUAAAA
254583438	ZYRO0F02090g	hypothetical-protein	EOG77M8XK	0.594257	3.87604e-06	1.57268e-06	AGUUUUUCCGUAGACUAUUGAACUCUUCACGGUACAACCCAUAGAGAACAAAACACUAUU
6323000	YLL028W	Tpo1p	EOG77M8XK	0.589619	3.87604e-06	1.59065e-06	AUCUUUUAUCAGUCACUUUUUUUUUUAGUCAAAGAAGCAAGAGAAAACUAGACAGAGACA
145246544	ANI_1_1774104	cycloheximide-resistance-protein	EOG77M8XK	0.58901	3.87604e-06	1.59302e-06	UUCUCCUCGAUUCUCUUUUGUCUGUGAAGGUUGUAAUUUAUACUAAUCAAUAUCCUCCAG
6323221	YLR192C	Hcr1p	EOG76X6BX	0.945115	2.93673e-05	1.61181e-06	UUGAGUUCCUUGUAACUAUUCUAUCCUAACCACCACCUCAAAAAAAAAAAAGUAAUAAAA
67903246	AN8610.2	hypothetical-protein	EOG77M8XK	0.583408	3.87604e-06	1.61473e-06	AUUCCCAGUCGACCUCGAGGCUUGACUAUUUAUUAUGAUGUAACGAACAAUGUAUAAUAG
6320214	YDR011W	ATP-binding-cassette-transporter-SNQ2	EOG7N903S	0.864584	1.48955e-05	2.01709e-06	CGAAAGCAGUAAAAAAGUGGAUAGAAUAACACAGCUACCAAAAUACGUAAAGAGAAUUCA
19112910	SPBC4F6.18c	ADP-ribosylation-factor,-Arf-family-Arf1	EOG7FNCKB	0.932919	3.02003e-05	2.02586e-06	AAACCUUUGAAAAGUUUGAAAAAGAAGGACUUUUAUUAAUAGUAUCGUUUGUUUAUGUAG
145254225	ANI_1_1032164	MFS-multidrug-transporter	EOG77M8XK	0.47172	3.87604e-06	2.04763e-06	GUAAGAUUGAUCUCCCAUAAUUCUCAAGGUCAAGGCUUCUGACUGUUGCGCCCGGGAAAG
126133943	PICST_43743	multidrug-resistance-protein-3	EOG77M8XK	0.444701	3.87604e-06	2.15236e-06	CAUCAAGAUAACUCCUUGGUGGAGAAAAGUGAAGCACCUCUGGAAGAAGAUAGCCAAAAG
126135912	PICST_58217	multidrug-resistance-protein-2	EOG77M8XK	0.430401	3.87604e-06	2.20779e-06	GUGAUUCCAGAAAAAUAUCUUCCUGGUUACAAGGAGGUUGAGGAAGAGUCUUCGUUGAAG
19075252	SPCC794.04c	membrane-transporter-(predicted)	EOG77M8XK	0.410917	3.87604e-06	2.28331e-06	CGGUGAUCAUGUAACCGAACUUUGUUUCAUCUACUAUCUUUCUCAUUAGCAGGGGGUUGA
145245207	ANI_1_2426094	cycloheximide-resistance-protein	EOG77M8XK	0.402158	3.87604e-06	2.31726e-06	UCUUGCUCCUCAAUUUCUCCAUUUACUAAGUAGGAAAAGAAAAGUACAGUCUUCUGACCA
367003361	TPHA_0G01430	hypothetical-protein	EOG77M8XK	0.369104	3.87604e-06	2.44538e-06	UGUGCUACUGAACGCAUUCGGAAAAAAACAACAUACCGUACAUAUACUAACAUUUUCCAA
50425927	DEHA2G00616g	DEHA2G00616p	EOG77M8XK	0.293214	3.87604e-06	2.73953e-06	ACAACGAUUUAACCCUUUAUAGAUAAUUGGAUAUGAUAUUUAUCAGUAAAUAUAUUCAAU
294656450	DEHA2D05808g	DEHA2D05808p	EOG77M8XK	0.289842	3.87604e-06	2.7526e-06	CGCUAAUAUUUAGAAAAAAUUAAGAUUCUUUACAUAUUUGUUCACGUAAAUCAACGUCAG
6321577	YGR138C	Tpo2p	EOG77M8XK	0.283846	3.87604e-06	2.77584e-06	UGAUAUUUUUCCUUUAAUUCCAUCUAAUAACUAAUCACAAAAAUAAUACACAAAACAAAU
366989845	NCAS_0B02320	hypothetical-protein	EOG7X9GHG	0.997324	0.00105448	2.82126e-06	ACGAAAAAAACAACAACGAAAAAUAAAAACAACAAACAGUAAGGAUACUAUCUUUUACCA
367015380	TDEL_0F01670	hypothetical-protein	EOG77M8XK	0.269857	3.87604e-06	2.83007e-06	CUUGUAAUCUGUAAUACCGAUAGGUUCUUUAUAGAAAAAGAGGAAGAGUAUUUUUUAAUA
70997860	AFUA_5G09780	MFS-multidrug-transporter	EOG77M8XK	0.269044	3.87604e-06	2.83322e-06	GAAUUCUAUAGGAGAUAGCGAAUCAGAGUCCGAAAGACUUAGACGCACAACUUCAUCCAG
50287595	CAGL0F05885g	hypothetical-protein	EOG7F7WKS	0.976545	0.00012551	2.94386e-06	CUUGCUGAUAAAUUUAAAAAACCCUUUUCGCCAAAAGAGUUUAGAGUGAACAACAAAAAU
367011677	TDEL_0C02390	hypothetical-protein	EOG7FNCKB	0.901455	3.02003e-05	2.97609e-06	ACUAACGUAUCUUUUUGCAGGCGUAAAGAUAAGAUAGAAAAGGUUAAAAAAUUUCAAAGA
398365213	YBR164C	Arl1p	EOG7FNCKB	0.899882	3.02003e-05	3.02359e-06	AAAGGAAAAAUAAAGAAAGAUCUAAGAAGAAAGUUCCAGUAAAGUGAGUUAUAGAUCAAG
365989214	NDAI_0H00200	hypothetical-protein	EOG715QFX	0.95565	6.9231e-05	3.07042e-06	GGAAAAAAAAGGAAAGAAGAAAUAUCUGUUCAAAAUCAUAGUCAAAACAAACAAGCAAUA
367009920	TDEL_0B01210	hypothetical-protein	EOG7N903S	0.772668	1.48955e-05	3.38623e-06	CCUGGUGGUUGAGUUCUUGGUGCUGAUCUCUUUUGUCGGUGGGAAAAAAAACUAAUUGGU
254580087	ZYRO0C08844g	hypothetical-protein	EOG7F252H	0.999968	0.109983	3.47802e-06	CCUCGUCACUAGGGAAGAAAAAAGGUAAGGAAAGAAAGAGAAAAAACAAGAAAUAAGGAA
6325199	YPL058C	ATP-binding-cassette-multidrug-transporter-PDR12	EOG7N903S	0.745049	1.48955e-05	3.79763e-06	UAAUUUUCACUUAAAAAAAAGGUUUACAGAUUUAUUGUUAUUGUUCUUAUUAAUAAAAAA
6320009	YDL192W	Arf1p	EOG7FNCKB	0.869467	3.02003e-05	3.94214e-06	UUGGAACCUCUGGCAUUGAAGGUAUAAGAAAGAACUCAAACAGGUUUAAUAGAAUUAAAA
321265616	CGB_N1070C	ABC-transporter-PMR5	EOG7N903S	0.727044	1.48955e-05	4.06582e-06	UUACUUGGUGAGUCUCGAUUAAUACUGGACAAGUCCUCGUUGUUAAUAUGUUCUGAAUAG
50291211	CAGL0J07612g	hypothetical-protein	EOG7TXKRP	0.992268	0.000556309	4.3013e-06	CCCUCAACCCCGCCCCCCAAAAUAAUUGAAACAAUUAUUUAAAACAAAGAAAAGCAAAAA
367011569	TDEL_0C01850	hypothetical-protein	EOG76X6BX	0.853061	2.93673e-05	4.3152e-06	AGAAAGAUCGAUGAGUUGAGGAGGCUUUAAACAAGCUAAACAGUUAGCAAAUAAGCGAAA
365987337	NDAI_0E04400	hypothetical-protein	EOG76X6BX	0.848027	2.93673e-05	4.46304e-06	UAAAAGAUAAAUAAAAAACCAAACAAAAAACAAAUUUAUCAUAAAGAAAAGUACAAAAAU
50290059	CAGL0I04862g	hypothetical-protein	EOG7N903S	0.677763	1.48955e-05	4.79989e-06	ACCGUUUCUGAGAAUAAUUACUACGUUACAGGUAAAAAUACUGCAAUAACGAGUGAAACA
50292863	CAGL0L02167g	hypothetical-protein	EOG7HQNM0	0.999621	0.0129394	4.89832e-06	AAUACAAAGUAAGUAGCGGAAAUUUUCUAUUAUACAAAGAGGGAAAAAAAGGAAAGGAAA
365984387	NDAI_0C01220	hypothetical-protein	EOG7N903S	0.653761	1.48955e-05	5.15741e-06	AUUAAUAUAAUUUUUUUCAAAUAACUAAAGUCAACAAUUUUGCUAAAAAACCAAUUAACG
254565891	PAS_chr1-1_0398	Plasma-membrane-ATP-binding-cassette-(ABC)-transporter	EOG7N903S	0.635242	1.48955e-05	5.43326e-06	CUAUUCUUGCCACUUAACUUGAUAACUCUUCAAUUCCUCAUUUGAAGACUUCUUCUGAAG
70982829	AFUA_8G02650	ABC-multidrug-transporter	EOG7N903S	0.634881	1.48955e-05	5.43864e-06	AUCAGUUUACCGUCUGGAAGCGGAGACAAAAGAGGUACAGACCGUCUGACAAGUAUCUAG
6322619	YJR159W	L-iditol-2-dehydrogenase-SOR1	EOG79CZ8G	0.999115	0.00620678	5.49524e-06	GGAAAAAAGAAACAUCAAACAAUCAACAAGAAAAAAUACUAAAAAAAAAAAUUGAAAAAU
254584032	ZYRO0F08888g	hypothetical-protein	EOG7N903S	0.625542	1.48955e-05	5.57776e-06	UAAUACCUUAAUAUUUUUUCAGUUUAAUCGUUAUCAGUCGAUCGAUAGAAAAAAAUAAUA
254568062	PAS_chr2-1_0249	hypothetical-protein,-peroxisomal-2,4-dienoyl-CoA-reductase	EOG7HQNM0	0.999508	0.0129394	6.37159e-06	UCCAAAAAAAAAAGAUAAGACUUUAAAUACCCCUUCAUUCUCCUUUCCUUCAAGUUGAUA
50290695	CAGL0J01595g	hypothetical-protein	EOG78WM2P	0.999973	0.238173	6.53104e-06	AUUAAAACUCAAAAGACAAAUGAGGUCCCAAAAAAAAAAAAAACUUAUAAAAGGGAUUUG
365985648	NDAI_0D01000	hypothetical-protein	EOG79PK14	0.990108	0.000663358	6.56198e-06	GAAGAAAAAAAAAUGGAUAAAAAUUGUUAAUAAAAAAAGCUAACAAUUUUACUAACUAAA
50294508	CAGL0M07293g	hypothetical-protein	EOG7N903S	0.555895	1.48955e-05	6.61518e-06	UUUUUCUAUUAUCAAUUACAAGAUCAUCACUAAAAUAAUAAGUAAAGAAUCUGACUUAGA
363752273	Ecym_4497	hypothetical-protein	EOG75QRD1	0.999462	0.0130649	7.0246e-06	AGGAAAGACAAGAAAAAAAUAGAGUAUAGAGAUAAGAAUUAGUAGUAGGAAGAAUUGAAU
45200743	AGOS_AGL354C	AGL354Cp	EOG73FQWG	0.956056	0.000160211	7.04037e-06	ACGACAAACAAAGCUCCAACUACUAGUCAUUCCUUUUAACUGCGCUAAACGAUCGUUGAG
366993771	NCAS_0E02210	hypothetical-protein	EOG7TTQK5	0.998861	0.00646326	7.35881e-06	CAAGAAACACUGAACAAAAACUGAACGAACAAGAAAGAAAGAAAACCACCCUUAAUUACA
366990727	NCAS_0B06760	hypothetical-protein	EOG7FNCKB	0.755674	3.02003e-05	7.37872e-06	AUUAAUAAACGAAACAAAUACGACACUGCUAAUUGGCCUCUAGAAUAAAAGACCGAAAAA
366995509	NCAS_0G02790	hypothetical-protein	EOG7SN8RJ	0.953201	0.000163155	7.63544e-06	AUAAUCUGAAAGUCAAAUACGGAUAUUUUGUUAGCCUUUUUGGAAAAAAAUUAAAUCUAA
366991631	NCAS_0C02250	hypothetical-protein	EOG7N903S	0.479457	1.48955e-05	7.75377e-06	AUAGACUCUAUCCAACAAAGAAAUCAAAGCAAGUAAUCUCUUUUUCACUUCACAGUAAUU
366988755	NCAS_0A12060	hypothetical-protein	EOG7N903S	0.475036	1.48955e-05	7.81962e-06	AAAUUAAAAAUAUCAAUCUCUAAAGCAUAUUCGUCGAGCUCACUGCAAAAUAAAUCAAAU
6322701	YKL148C	succinate-dehydrogenase-flavoprotein-subunit-SDH1	EOG7V76G3	0.999964	0.221067	8.04251e-06	GAAAGAAAGAAAGAAAGAAAAAAAUCCAAUUUCAUAGUACGAAGAAGAACGAGAAUAAAG
365983012	NDAI_0B00620	hypothetical-protein	EOG73FQWG	0.948497	0.000160211	8.25133e-06	UUUGCUUUAUCGAAAUCCACUCGUUACUUCCAAGUAUUCAACAAAAAAAUAAAUUGAAAA
67540822	AN6581.2	hypothetical-protein	EOG7N903S	0.441034	1.48955e-05	8.3261e-06	AACGAAUCGAUCUGAUUGACUGGACCUAAUACCCAUCACCUAAUCUGCGAGCAGGUCAUC
19114234	SPAC20G8.05c	extended-Fer/CIP4-(EFC)-domain-protein-Cdc15	EOG7F7WKS	0.928342	0.00012551	8.99381e-06	UAUGGUAAGUUCAUUAAAGAGAAACUUUAAAAAUUUUUAAUUUUACUAAUUAUAAUUCAG
366993889	NCAS_0E02800	hypothetical-protein	EOG76X6BX	0.674449	2.93673e-05	9.56057e-06	CGUUGUUGAAAUUGAAUAGAGAAAAGAAGAUCAGAUAAAAUAAGAUAAAAAUAAGGCAAG
254578168	ZYRO0B02640g	hypothetical-protein	EOG76X6BX	0.672713	2.93673e-05	9.61155e-06	CGAUGAGAUGGUAUAAGUGUAUACUGUAGAACCAAAAGAAAUUAUAGAGCUAAAGAAAUC
367015332	TDEL_0F01430	hypothetical-protein	EOG7FNCKB	0.679177	3.02003e-05	9.68893e-06	AGUGAAAAGUAGUUGAUUUCUUGACGCACUUACACGAAAUAAGGUUUUGACAGAAUCAAC
367001604	TPHA_0D04700	hypothetical-protein	EOG7N903S	0.342111	1.48955e-05	9.79962e-06	CUAUCAUUAAUUUAUUUAGGUCUUGUAUAGAAAUCAUCCAAACAAAAGUAAAUUAAAAAC
50427153	DEHA2G14916g	DEHA2G14916p	EOG7N903S	0.334976	1.48955e-05	9.90589e-06	AUUAAAAACAAUCAAGGGGCAAAUUCAAACAUUCGUUAAAAAGUUGAAAUAUUUGAUAGU
367008812	TDEL_0A03640	hypothetical-protein	EOG7N903S	0.329822	1.48955e-05	9.98267e-06	AGAGAGAAGAGAUCGGCUUUUACUGAUGAGAGAGGGUUCUUCUCUAGGAGGUCAGCGACC
254582613	ZYRO0E02090g	hypothetical-protein	EOG7FNCKB	0.665937	3.02003e-05	1.00888e-05	ACAAAGCUCGAAGUACAUUAAGAAUUUUAAAGAAUAUCAAGUUGAAGGGUAAAUAGGACC
6323675	YMR032W	Hof1p	EOG7F7WKS	0.916544	0.00012551	1.04746e-05	ACAAAGGCCUCGUGUGAGACUUGGAAAGUGUACUACUAAUAUUCAGAAAAAGGUGAAAGA
294654448	DEHA2A03696g	DEHA2A03696p	EOG7N903S	0.288253	1.48955e-05	1.06019e-05	UAUCCUUGAUAAUUUGAAAACUAUCUACAUAAAGGGAUUGUUAGUUAAGGCACAAUAAUA
367007906	TPHA_0P00900	hypothetical-protein	EOG7FNCKB	0.647789	3.02003e-05	1.06369e-05	AACUGUAACAAAACUGAACGUAGGUUGUAAUAAUUUAUAUAGAGAACUGUAACAGGAAAA
366993661	NCAS_0E01650	hypothetical-protein	EOG7N903S	0.271344	1.48955e-05	1.08537e-05	AACCUUGCUGACUAGCUUAUCUAUCUAAACUAGAAAUCAAACUAUUUUUACUUCUUCCUC
50291633	CAGL0K00583g	hypothetical-protein	EOG7V1G1Z	0.999983	0.654159	1.10843e-05	AAAAAGACUGAAAAUAAGAAUAAAAAUAAAAAUAAAAAGAAAGAGGACGAAUAGAACAAG
19173546	ECU05_0090	ADP-RIBOSYLATION-FACTOR-LIKE-GTP-BINDING-PROTEIN	EOG7FNCKB	0.613725	3.02003e-05	1.16656e-05	UUGUUUGCAGAGUUAAGAAUAUAAAUUUGAAAAAACAAGCCCUAGAAAAACAAAACAAUC
254578956	ZYRO0B11990g	hypothetical-protein	EOG7TXKTD	0.768652	5.04642e-05	1.16748e-05	AGGAAUUGCAUUGAAAAUUAGAGUUGGAACCAGUUUUACUAACAAGAUAUAAAAUAGGAA
367002688	TPHA_0F01600	hypothetical-protein	EOG7FNCKB	0.606542	3.02003e-05	1.18825e-05	GACUGACAAUAAAUUAUUAUAACGAAGAAGAAAAAAUAAUAAUAAUACAAUAGUAAUAUA
254565483	PAS_chr1-1_0203	General-amino-acid-permease	EOG74J9HZ	0.999946	0.221067	1.20401e-05	UGAUCCUAUCAGAAAACUUGAGUUCAAAAAAAAAAAAAAAAAGAAAAAAGGAAAAAGCUU
50287897	CAGL0G00308g	hypothetical-protein	EOG73FQWG	0.921651	0.000160211	1.25524e-05	UACAAGUCAUUCUUUAAAUUAACUAAAAAAUAAUCUUUCUCUAAUUCAAGUCCGUUCAUU
19173640	ECU05_1000	hypothetical-protein	EOG7FNCKB	0.566617	3.02003e-05	1.30883e-05	UUUAGGAUAGAAACCAAUUGGGGAUGGGAGGCUUUAAAAGAGGUUGACGGAUGAGGAAAC
50295066	CAGL0M13805g	hypothetical-protein	EOG73FQWG	0.907861	0.000160211	1.47618e-05	AUUGAUCUCCAAACCAAUAGUUUAAGUUUUGAAAGCAAUUAGAAAAAAGAAAAUUAUCAA
70989229	AFUA_2G03290	14-3-3-family-protein-ArtA	EOG7TXKTD	0.700311	5.04642e-05	1.51236e-05	CCUGGUAAGUUUCCUUUCCUUUGGACGAUUUUCUCAUGGAGUAUGUCCUAACGGACUUAG
254569626	PAS_chr2-2_0271	GPI-anchored-cell-wall-protein-of-unknown-function	EOG7X9GHG	0.985451	0.00105448	1.53417e-05	AUAAGUAAUGUCUAAACCCUGAAAAAUGAAAAAAAAAAACUUACUUUCUUUCUUACACAU
254570022	PAS_chr2-2_0087	ADP-ribosylation-factor,-GTPase-of-the-Ras-superfamily	EOG7FNCKB	0.484652	3.02003e-05	1.55636e-05	CGUGACAACAAAACUCUUUUUAUCCCUUGACCAGUUGAUAGAUUUAAACACAAAAACAAG
366990361	NCAS_0B04920	hypothetical-protein	EOG7TXKTD	0.69104	5.04642e-05	1.55914e-05	CGAACUCCCUGACCAGCCAAGAACAUAAUCCCUCCAACCAUCCAUAAUAGCAAAUAAAUA
367029203	MYCTH_53112	hypothetical-protein	EOG70GMQS	0.999929	0.221067	1.56433e-05	GGAUCUCAACUCAAAAAAAAAAAAAAAGAAAAAGAAAAAGAAAAAGAAAAUAAAAAGAAA
367013985	TDEL_0E00380	hypothetical-protein	EOG7TXKRP	0.970964	0.000556309	1.61531e-05	AUAGAGAGUGAAUAGCUCCUUUAUUUAAUUGUCAACGAGAAGGAAUUGAGUAGAAUAAGG
45185610	AGOS_ACL078W	ACL078Wp	EOG7FNCKB	0.433443	3.02003e-05	1.71102e-05	UGGAGGGCGCACGGAAGACUACCGAAGUCUAGCGGCGUGGGCAAGAUCACAGACGGCGCA
126140196	PICST_79956	hypothetical-protein	EOG7FNCKB	0.409392	3.02003e-05	1.78365e-05	UCCAGCACUGGAUUUUUGAUUUGUUGUUAUUUUCACUUAAACCUCCAAAACCAUUCCGUG
365989756	NDAI_0H02920	hypothetical-protein	EOG7FNCKB	0.397757	3.02003e-05	1.81879e-05	UUAAUUUCGAUCUGAGAAAGAGAAGAAGCAGGGAAAAGACAAUGGGAUCAAAGAGAAACU
366989115	NCAS_0A13870	hypothetical-protein	EOG7FNCKB	0.377167	3.02003e-05	1.88097e-05	UAAAAUACGAAUAUUAUUUUUAGCAUCACUUCAGAAAGAAAAGAAAACAGAAUAUAAACA
50289719	CAGL0I00858g	hypothetical-protein	EOG7FNCKB	0.349124	3.02003e-05	1.96566e-05	AGGUGAUUGAAAUCGAAUGCUAUAAGCAAUAAGGAAACUAGUUUAUGAGAAAUGAUAUAA
317030395	ANI_1_528074	ADP-ribosylation-factor	EOG7FNCKB	0.342514	3.02003e-05	1.98562e-05	CCUGAGGUGUCUAUUCCCGAGGAUCGAACCCCAACUAACGCGCUUGCUUCCCUUUUCUAG
366998175	TPHA_0A03130	hypothetical-protein	EOG7FNCKB	0.323824	3.02003e-05	2.04207e-05	UACACUAUUGUUGUUGUAGCACUGAGAUUAACAAACAAAAACAAAAUUAAUUGAGUCGAG
367009168	TDEL_0A05420	hypothetical-protein	EOG7FNCKB	0.315916	3.02003e-05	2.06595e-05	UUGAAGACUGUAAAUUGGAAUCCUAUUCUGCUGUCAUUUUUUGGUGAAGUUUGAUUGAAG
367004100	TPHA_0H01430	hypothetical-protein	EOG76X6BX	0.292253	2.93673e-05	2.07846e-05	UUUUGCGACCAGUUGACUUGAAAAGUAACGGAAGAAACACGUUAAUUGAGGUUCACUAAG
50289975	CAGL0I03916g	hypothetical-protein	EOG7FNCKB	0.284792	3.02003e-05	2.15995e-05	CUGGUUAAAUUGAAUUAAUACAGCCUAGACAAAUAAUCAAAUUUAUCACAUAACAAAAAA
365987764	NDAI_0F01510	hypothetical-protein	EOG754J0K	0.981919	0.00120088	2.17129e-05	AAGAAAAAAAAACUUUCGAGUUUAACAAAGAAAUUACAACAAAAAAACCAAUUUUUUAUA
366990171	NCAS_0B03960	hypothetical-protein	EOG7TXKTD	0.550689	5.04642e-05	2.26742e-05	GUAUCUAAUUAGACCUCCUCAAUCAACCCAUAAAACAAUCCAAUUCAAUUCAAAUCAACA
367010150	TDEL_0B02360	hypothetical-protein	EOG7HQNM0	0.99822	0.0129394	2.30312e-05	UUGUCAAGGAACCAGAAUACUAUUUCAUAACUUAAAACAAGCUAAAAAAAAAAUCGAAAA
6323504	YML131W	hypothetical-protein	EOG7ZSJ3N	0.97767	0.00105448	2.35467e-05	AAUCUUCAAAUAAAAAAAAUAAAGGCAUAGGUCUAAGACUAGAAAAGAUCGCAUAACGAU
67901780	AN7877.2	hypothetical-protein	EOG7008K6	0.999925	0.315747	2.35487e-05	GAGAAAAACAAAAAAGAAGAGAUAAGGAAAAAGACAAUGAAGGAAAGCUAACGGAUUCAG
366992830	NCAS_0D02380	hypothetical-protein	EOG73FQWG	0.849845	0.000160211	2.40565e-05	CUUUUGAUCUAUUUUGUCCAAUUGACUAGAUAAUCAGAAAACUAAAAACAAAUCGAUAAA
150951073	PICST_74319	glycogen-debranching-enzyme	EOG74J9H3	0.961329	0.000679222	2.62665e-05	UGAAUAUCCACAUUUCCUUUUUUUUGGGGAGCUAUCCGGACUUCUUCGAAGAGAAACUCA
330443592	YIL123W	Sim1p	EOG79PK14	0.960276	0.000663358	2.63513e-05	AAACAAGAGAAAAAAAAACACUUUACUAACUAAUAUCCAAUCCUUUAUUUUUUUGCAGAA
366994151	NCAS_0E04140	hypothetical-protein	EOG73FQWG	0.835074	0.000160211	2.64231e-05	GAUUUAAUUUUCUUUCGCUAUAAAACCCCAAUCAAGAAAAACCUCUACUCUCAUUAAACC
6320123	YDL080C	branched-chain-2-oxoacid-decarboxylase-THI3	EOG779P6S	0.999208	0.0335495	2.65674e-05	ACGAAAAAAAAAAGGUUUGAAAGAACAUAACUACUAAAACGCACCGUCGUCAUUCUGAAG
45185617	AGOS_ACL071C	ACL071Cp	EOG715QFX	0.607623	6.9231e-05	2.71646e-05	UUCUGGCAAAGCAGCGGACUGCACCCCUUGGCCUCACAGUUGAACGUAGACAACAGCGAC
365990912	NDAI_0J01500	hypothetical-protein	EOG7TXKTD	0.443677	5.04642e-05	2.80744e-05	GACUAACAAAUUUUUAAUUCAUCCUACAAAGAACAAAACAAUCAAAUCAUUCAAAAUAUA
398365115	YER177W	Bmh1p	EOG7TXKTD	0.432462	5.04642e-05	2.86404e-05	AAAUUGAGAGCGCAAGCAAGUGAGAAGAAAAAGCAAGUUAAAGAUAAACUAAAGAUAAAA
19111988	SPBC428.18	replication-licensing-factor-Cdt1	EOG7R5761	0.999864	0.221067	3.00571e-05	AAGAGAUUCUAUAAAAACUUCGGAAAAUGAAAAGCUGUAGUUAAAAAAUUGUUUUGUGAA
50293273	CAGL0L06270g	hypothetical-protein	EOG7TXKTD	0.401048	5.04642e-05	3.02257e-05	AUAUACCUAACUUCUAAACAUAUAAUAGCUAGGAAAACCAGGAAUUAAUAAAAGUAAAUA
363753100	Ecym_5176	hypothetical-protein	EOG7FNCJZ	0.997673	0.0130649	3.04084e-05	UACGCUCGUUGAUUUUAAAAAAUAAAUACAAACCCAAAAAUCUCAUAAGGAAAAACAAAA
365982209	NDAI_0A05400	hypothetical-protein	EOG77HDRG	0.999903	0.315747	3.07366e-05	AUACCAAAAUAUUUCAACGAAAGAAAGAAAGAAAGAAAGGAAAAGAAAAAGAACAAGAAA
363751182	Ecym_3513	hypothetical-protein	EOG7TXKTD	0.367196	5.04642e-05	3.1934e-05	AAAUUUUGAGUCAGAACACCCUCCCCCCUCCCCCCGAACAAUACCAAACUAUUACACACA
366987079	NCAS_0A03590	hypothetical-protein	EOG7B05NZ	0.992947	0.00472583	3.33329e-05	AUUAGGGUCACGACUAACAAAAAAGCAUUGGAAAAGAAAGAAAAUACAACGAAAGAAGGA
254581216	ZYRO0D03674g	hypothetical-protein	EOG79PK14	0.949746	0.000663358	3.33367e-05	CGAUAAAUAAACCAAUUUUUUCCAUUCAUUCUUUUUAAGAGAUCGUUACAUUAAUACGAA
363749299	Ecym_2308	hypothetical-protein	EOG7F7WKS	0.718043	0.00012551	3.53884e-05	AUUAGAAUUAUCAGGAAGUGUAAGUGAAGUAGGUGGUAAAGCUAGAGCAUAAAGACGGAA
50426959	DEHA2G12584g	DEHA2G12584p	EOG7TXKTD	0.298302	5.04642e-05	3.54106e-05	AAGAAAUUGAUUUUGCAAAAAUGUAUGCUAUAGAGACCAAAUACUAACUAUAUAUAGACC
67522188	AN1551.2	hypothetical-protein	EOG73FQWG	0.775075	0.000160211	3.60356e-05	ACAAGUGAGAAUCCUGGUUUCCAUCAGAACGGUCGUGAUGGACGAGCUAACAACCUCCAG
363753320	Ecym_5297	hypothetical-protein	EOG751NPZ	0.996276	0.00971389	3.617e-05	UGAAUUUGAUUUAAAAUACUGAAAGAAAAAAAUUAAAAUCAAAAUUAAAACACUAUUAUA
6319638	YBR162C	Tos1p	EOG7X9GHG	0.965275	0.00105448	3.66171e-05	UCGUUUUUCCAUUUACACCCCAUAAAAUAUCUAAAACCUAACGGAAUUUGAACGAAAAAA
254583682	ZYRO0F04862g	hypothetical-protein	EOG7J9W29	0.994159	0.0065704	3.8375e-05	CAACAGUUCUGGAAGAUAGGAAGAAGAAGAAGGGAAAGUGGUUGGAAAAAUAACUUGGAG
366990957	NCAS_0B07910	hypothetical-protein	EOG79PK14	0.93793	0.000663358	4.11747e-05	UCCUUAAAAAAUACAAAUAAAAAUCUAUUUUUAUACUCCCUCUACAAAGUAUUAGAAAAA
50288751	CAGL0G10219g	hypothetical-protein	EOG7SN8RJ	0.745583	0.000163155	4.15095e-05	UAAAAUUUCCUUUCUCAAUCAACAAAAAUAUCCAUUAACUGAAAAAGAAUACCAUAAUCA
294659451	DEHA2G06490g	DEHA2G06490p	EOG7Q8CX5	0.998738	0.0335495	4.23338e-05	CAAAAAAGAAUUCUAUUUAAAGGAAAGAAACACUUGUCUUUGGUGGUUGAAUAAAAAAAA
367006150	TPHA_0L00130	hypothetical-protein	EOG7SN8RJ	0.734716	0.000163155	4.32824e-05	CACUAGAAAAAACUUCUUAUUGGAUCUUUUACAAAAUAAUUUAUACACAGCUUACAUUGA
363756574	Ecym_8417	hypothetical-protein	EOG715QFX	0.364429	6.9231e-05	4.40012e-05	AGAAUCGUCAAAGGAAGAAGAACACGUCUUUUUUUUAUUUUUUAUUUUAUUUCAUAAAUA
70985330	AFUA_5G01710	cytochrome-P450-phenylacetate-2-hydroxylase	EOG7JMGPC	0.999932	0.654159	4.42665e-05	GAAAGAAAGAAAGAAAGAAAGAAAGAAAGAAAGCAAGAAAAAAAAAAGCUGACGGGAUAG
50288123	CAGL0G02915g	hypothetical-protein	EOG7JT76F	0.987433	0.00370312	4.65376e-05	UUUCUUUUCCUUAAAUCCUGGCUAAACACCAAAAACUCAGAAGAAACAAAUCAACGAACA
85690975	ECU01_0530	hypothetical-protein	EOG7N0CFC	0.999788	0.221067	4.68693e-05	AAUCGUUUCGCGGAUUUUGGCUUGCGGACGAAUAAAUAAAAAAAUGGAAUUACAAAGAAA
365991984	NDAI_0L00920	hypothetical-protein	EOG7DFXR0	0.996087	0.0124254	4.8624e-05	AAAACAAAAACAAAAAGCUAAAAACUAAAAACUAGAAAAUACAAGAACAAAUAAUUAAAA
398365901	YNR073C	putative-mannitol-dehydrogenase	EOG7PCJRT	0.998897	0.0466465	5.14565e-05	AACAAAAAUAAUCAGAGAAAACUAAAAAGAAAAAGUAACAAUUUAAACAAAAAAAAAAAU
6325265	YPR008W	Haa1p	EOG7J9W29	0.992101	0.0065704	5.18999e-05	UCUACCAUAUUUGACAAGAAAAAGGAAACAAAAGUAUAGAAAAAAAAAACCUAAAAAAUA
294657811	DEHA2E18612g	DEHA2E18612p	EOG7R572D	0.949371	0.00102559	5.19244e-05	UAUUAAUAAGAAAAAUGAACCAAAUAAGGUAUCAAGAAGUAGAAAGAAUAAUUUUUGAAU
398365111	YKR042W	Uth1p	EOG79PK14	0.920852	0.000663358	5.25033e-05	CUACUAGUCCUUCCUUUAAACAAAAAUUUACCCUCCCUUAAUUUUUCAAGAAAUUCCAGU
365991807	NDAI_0K02980	hypothetical-protein	EOG7TXKRP	0.903345	0.000556309	5.377e-05	CAAAUACAAACUUACAAAAAAAAUAACUCGUUACUAUAAGAAAAAAAUUAAUCAAUAAAC
367028875	MYCTH_2064545	hypothetical-protein	EOG790GD7	0.999826	0.315747	5.49598e-05	UACCAUUUUUGAAGAAGAAAAGGAACAAAAGGGGAAGAAGAGAAGAGAAAAAAAAAAACC
254581912	ZYRO0D11682g	hypothetical-protein	EOG7R572D	0.942261	0.00102559	5.92172e-05	GAAAAUAAAAAAAAUAAAAAUUAAAAAAAUUAAAUAAGUUAAAUUCAACAAAGAAGUAGC
6320204	YDR001C	alpha,alpha-trehalase-NTH1	EOG751NPZ	0.993879	0.00971389	5.94628e-05	ACUAGAUACAAGAACGCCUGAUAAACAAAAAAAGAAAAAUUAACAAAAAAAAUCAGUAGA
14318457	YFL062W	Cos4p	EOG74TX82	0.987405	0.00472583	5.95222e-05	AAAGCCAGAAGUUACUAUCUCGAAUAAAAAACCCCUCGAACUGCCAUCUCAUUACCGAAA
6323993	YNL336W	Cos1p	EOG74TX82	0.986837	0.00472583	6.22043e-05	AAAGCCAGAAGUUACUAUCUCGAAUAAAAAACCCCUCGAACUGCCAUCUCACUACCGAAA
365986190	NDAI_0D03700	hypothetical-protein	EOG73FQWG	0.60999	0.000160211	6.2484e-05	UUAUAACGAUAAAGAAAAAAAUAAACGCUCACUCAUUGAUUCAUACAGGAACUUCGCACU
254582921	ZYRO0E06204g	hypothetical-protein	EOG7Z69N7	0.999868	0.483985	6.39332e-05	AAGUCUCAGCGAAGGGAAGUAAUAGAAAACAAAGAAGAAAAAAAAAACACGAAGAAGAGG
321261708	CGB_H0160C	endoplasmic-reticulum-protein	EOG7K3TVQ	0.999704	0.221067	6.55217e-05	ACGACUUUCUUCCCUUCUUUCCACUCUCUACUCCUCAAAAAAAAAUUUAAAAAAAUACAG
365991367	NDAI_0K00780	hypothetical-protein	EOG7C5MJX	0.999827	0.379323	6.56774e-05	ACUAAAAGAAGAAAAAUACAAAAAGUAGAUCAAAUUGGAAAAAAAAAAGAACCCCUAAUU
367000225	TPHA_0C02610	hypothetical-protein	EOG7F7WKS	0.469295	0.00012551	6.66088e-05	UUAAAUUAAAACAAUAGAAUAAAGAAACUGUGAGGACAUAUUAUAAGGUAUAUUUUGGUC
366997180	NCAS_0J00300	hypothetical-protein	EOG79CZ8G	0.988968	0.00620678	6.84717e-05	UUUAACACAUUGACCUGAAAACCAAUUACAAUUAACUAACUUAACAACAAGAAAAGAAAA
6323503	YML132W	Cos3p	EOG74TX82	0.985446	0.00472583	6.87774e-05	AAAGCCAGAAGUUACUAUCUCGAAUAAAAAACCCCUCGAACUGCCAUCUCACUACCGAAA
50287961	CAGL0G01100g	hypothetical-protein	EOG7B05NZ	0.985197	0.00472583	6.99555e-05	CGAGACGGUUAGAUUGGUGUCUCGAAAAGUGUACUAGAACGUUGAAAGGAAGGACAGAAU
363751423	Ecym_4029	hypothetical-protein	EOG73FQVZ	0.998344	0.0429768	7.11789e-05	UGUUGAACAGUUCGAUAGAAGAAUACGGGAGAAAGACGGUAUCAUAGGAAAUAAUAAAAA
50284807	CAGL0A01474g	hypothetical-protein	EOG73FQWG	0.555632	0.000160211	7.11927e-05	AUUUCCAACUAAGAUAUAAAACAAUAACAAACUAAUUUUUUAAAUUUUUGAAACAAUAUA
254583360	ZYRO0F01166g	hypothetical-protein	EOG7F7WKS	0.432701	0.00012551	7.12016e-05	ACUUUUUUCUGUUUCCAUUAGCCGACAAGUCCUGGGUAGCUUCAUCAAAAAGACAUUGAG
6322986	YLL042C	Atg10p	EOG7FBRXB	0.999756	0.315747	7.6899e-05	GAGAAGAGAACACCAUGAAAAAAAAAAAAAAAGGGCUAAAAAACAGAAUUAUCAGACUUG
254564677	PAS_chr1-3_0108	Ubiquitin-specific-protease-that-deubiquitinates-ubiquitin-protein-moieties	EOG7R2BSX	0.99992	1	7.9912e-05	AAAGGAGGAAAAAAAAAAAAAAAAAAAAACGGAAAAGAAGAAACGUACUCUCUAAUCACU
363751395	Ecym_4013	hypothetical-protein	EOG7MKWFS	0.98774	0.0065704	8.05504e-05	ACUUAGUGUUAAUCGGUACAGCGUAGAUUCUGGAAAAGCGUUCAUCAUUGAUAAAGAAAG
302306638	AGOS_ABR082W	ABR082Wp	EOG7F7WKS	0.345445	0.00012551	8.21531e-05	GGCAUCAAUAAAGUACGCAUAGGCGGGCGCGAGGAAAAGACAGCUGGGUGGUAAAGGAGC
367011243	TDEL_0C00220	hypothetical-protein	EOG7ZSJ3N	0.92121	0.00105448	8.30823e-05	GAUUAAGUUCAGCUCCAAGUUGUAAAAGGGUCGAUCAAAUAAAUCAAAAUAAAUUUAAAC
365986553	NDAI_0E00490	hypothetical-protein	EOG754J0K	0.928551	0.00120088	8.58023e-05	AAGACUUUUUCAAAUACUUACAAAAAACUACAAAAAAAAAUUUAAUAAGAAUUACUUUCA
150865193	PICST_35740	hypothetical-protein	EOG7F7WKS	0.290648	0.00012551	8.90307e-05	UGAAAUCAAAAUCAAAACACAUUACUAAACACUGUUGAACUGUCCCAUAAUCACAUCAGA
363754225	Ecym_6118	hypothetical-protein	EOG7SXWC3	0.999908	1	9.24321e-05	CCAUUUGUACUAGAGGAUCAAGAAGAAAGGAAGAAAGAAAGAAGAAAAAAGGGCGAGAUU
50419427	DEHA2C12980g	DEHA2C12980p	EOG73FQWG	0.407485	0.000160211	9.49276e-05	UCCUUAUUAUCUUAUAUCCCUAGAUAAUACCUUGAUAUAUUAACUAACUGAACAUUCAUU
365988270	NDAI_0F04050	hypothetical-protein	EOG7SN8RJ	0.416266	0.000163155	9.52393e-05	UCGUUUUCCAAUUUUUUUUGGCUACAAAAAACCAAAGGAAAAAUUCCCAAAUUGAAUAUA
367008088	TPHA_0P01820	hypothetical-protein	EOG7TXKRP	0.828014	0.000556309	9.5677e-05	UGUGAAGUUUAGUAUAAUCGAUUACUAUAUAAAAAAUUAAAACAUAACGUAUUUUCUAGA
367019402	MYCTH_2295501	hypothetical-protein	EOG7S4XG9	0.96354	0.00273593	9.97518e-05	AUGAAGAUAUCUGACAUGAAAUUUUUUUCUCUCUCUCUCUCUUGUUUCCCCGGAUUGUAG
254572668	PAS_chr4_0038	Translational-elongation-factor-3,-stimulates-the-binding-of-aminoacyl-tRNA-(AA-tRNA)-to-ribosomes	EOG7Q2NDN	0.937799	0.00163402	0.000101637	UGGUAUAAAAAAAACUCACAAAUUUUCUCUCUCUUUUUUUUUUCCCUUCAAUCAGUAAAG
365987492	NDAI_0F00150	hypothetical-protein	EOG7VQJPN	0.993274	0.0152874	0.00010282	AUAAGAGAGAGAGACAGAGAGAAAGAGGAAAAAAGAAUAUAAAUUUGAAUAUAAGCUUCU
19075338	SPCC364.06	nucleosome-assembly-protein-Nap1	EOG7PZS7F	0.999527	0.221067	0.000104581	AAAUUCAUCGAAUUUUAUUUUUAAAAACCCCCUUCGGGAAUAAAGAAAGUGUCCGUAACA
365990996	NDAI_0J01920	hypothetical-protein	EOG7SN8RJ	0.350541	0.000163155	0.000105963	UAACGAUAAUAACAACAACAAAAAUAUAAACUCCUAACACAUCAUUAUUAUUCAAUCAAA
366987893	NCAS_0A07740	hypothetical-protein	EOG7CNZSM	0.99408	0.0180622	0.000106934	AAUUAAAUUUUUCCUCUCUUUGGACUAAAACAAAAAAAAAUAAAGUGAACAACAAAUUAC
294654367	DEHA2A01848g	DEHA2A01848p	EOG7P5T9C	0.999464	0.200641	0.000107587	GGAAAAAAAACUUGGACAUAAUUAAUCGAAGAGGUACUAAAUAAGUGAAUCGCGCAUAGU
50289935	CAGL0I03476g	hypothetical-protein	EOG7FNCJ0	0.999892	1	0.000108008	AGAGAGAAAGGACAGAGAAAGAGAGAUACAAAGAAAGAAAGAGAGAGAAAGAAGGACAAA
367002496	TPHA_0F00610	hypothetical-protein	EOG73FQWG	0.319507	0.000160211	0.000109023	AAUUGAAGUAUCUAACAAUUGAAGUAUAACAUAUAAAAACCGACGUUUGGUGCAGACAUC
254581504	ZYRO0D06996g	hypothetical-protein	EOG73FQWG	0.317229	0.000160211	0.000109388	CUCAUUUGCAAUUCCAAUAACAAAACUAUCCGAUCCUUUUUUAACUAAUUAUUUACUAGU
367016235	TDEL_0G00380	hypothetical-protein	EOG73FQWG	0.315797	0.000160211	0.000109617	UACCAACUAAUUCGUUCCUUUCCUUUCCUUUCAUUGCAACUCACCCUUCGUUGAUAUAAU
366995511	NCAS_0G02800	hypothetical-protein	EOG7SN8RJ	0.325985	0.000163155	0.000109969	GAUGAUGGUUACUCAACAACUACAGUUUACAAUUCAAAUGUCUAUCUAACUUUGGAAACC
150866444	PICST_85065	Glucose-6-phosphate-1-dehydrogenase	EOG7TXKRP	0.79629	0.000556309	0.000113326	GAUUUUUCAGCUUCUCCUGACUUUUCUCUGGUUGUAAUCCUUUCUACUUUUGCCCCCCCC
294655212	DEHA2B08272g	DEHA2B08272p	EOG7F51F1	0.999481	0.221067	0.000114689	UAUAUCGAACGAAUUCAAUCUUGACGAAAAUUGAUGUUUGUUAGUAAAUAAAGUACGAAA
294655033	DEHA2B03542g	DEHA2B03542p	EOG7XPZHD	0.993501	0.0176834	0.00011493	GUUAAAACUAGCCCUUUUUUUAAGUAAGGUUGAAUCUGAAUAACAAGGAAACGAAAGAGA
254568186	PAS_chr2-1_0308	Glucose-6-phosphate-dehydrogenase-(G6PD),-catalyzes-the-first-step-of-the-pentose-phosphate-pathway	EOG7TXKRP	0.791131	0.000556309	0.000116195	UUUUUUUUGUUGCCAUCCUUUACUUCCAUCUAAAAAAACCGACACAGAAUCUGCCAAACA
363752465	Ecym_4601	hypothetical-protein	EOG7K3TVM	0.998773	0.0971486	0.000119191	CGGGUGGGAGGUCUAUAACGAUAGUAAUAGUGCUUGAAGGAAGGAAAAAGAUCGGAAAAU
150866745	PICST_37142	Cytochrome-P450-52A3-(CYPLIIA3)-(Alkane-inducible-P450-ALK1-A)-(P450-CM1)-(CYP52A3-A)-(Cytochrome-P-450ALK)	EOG7R572D	0.883717	0.00102559	0.000119259	GAUCUUACCUUUGAUUCCGUCGGAACCCAAACCUUCACCCUUACAGUUAUGGGAGAAACC
367013951	TDEL_0E00210	hypothetical-protein	EOG70S7FF	0.999445	0.221067	0.000122799	AAAGAAUGAAAGAAAGAAAAGAGAGGAUUGAGAUUGAGAUUGAGAUUGAGUAAGUUGAUA
363747942	Ecym_1118	hypothetical-protein	EOG7GFBDX	0.997285	0.0466465	0.000126656	GAAGUCUUAGAGGACGAAGUAGAAGCAGAAGAAGAAGAAGAAGAAGAAGACGAAAAAGAU
146323167	AFUA_3G01860	hypothetical-protein	EOG7R2BWR	0.999422	0.221067	0.000127852	AUUUUAUUUUUCUAAAAAAAAAAUAAAUCAGAUAUCUGUUGCUUAUUUUUCUGUCCUCAG
367007042	TPHA_0N00360	hypothetical-protein	EOG7TTQK5	0.979529	0.00646326	0.000132309	GAAAAAAGAUUAGUAACAGAUUUAACAACUUAAAAACAUCAGACAUAGAAGAUAAUAACG
6321229	YGL209W	Mig2p	EOG7K0ZMS	0.994664	0.0249168	0.00013296	UUUAACUCACGCUAAGACUAUUGACCUCGAGAACAAACAAAAUAAAAAUAAAAAAAGAGA
367005063	TPHA_0I03290	hypothetical-protein	EOG74J9H3	0.799289	0.000679222	0.000136327	CACUAUUAGCUAUAUAAAGAAAAAAAAAGAAGUCCACAAAACAAACAAAAACAAGAAGAA
6321739	YHL048W	Cos8p	EOG74TX82	0.970934	0.00472583	0.00013736	AAAGUCAGAAGUUACUAUUUCGAAUAAAAAACCCCUCGAACUGCCAUCUCACUACCGAAA
367007483	TPHA_0O00680	hypothetical-protein	EOG7Q2NDN	0.914337	0.00163402	0.000139974	UUUUCAUUUCGAAAAGAGACCGUGUAACGAAUCGCCAAAACUCAAACAUACAUAGUAAUA
6320778	YEL057C	hypothetical-protein	EOG72VHHT	0.999341	0.221067	0.000145764	CAUAUUAUGGAAUACAAAAGGCGAAAAAGAAAAUUGACUAGUAACUAAAUUGAAAAUUAA
6319528	YBR054W	Yro2p	EOG754J0K	0.875429	0.00120088	0.000149596	AAAAUCUUCUAAUUUUCCUGAUAACUUAAAGUGACACUAUUUUUUAAAAAAAGCAUCAAA
6321956	YHR162W	Mpc2p	EOG72RNB3	0.989946	0.0152874	0.000153704	AAAAUUGACACACGAAUUAUAUAAACGAAGUUAUACAGAAAAAGAUUAAAGAAAAGAAAA
294655787	DEHA2C06864g	DEHA2C06864p	EOG74J9H3	0.77126	0.000679222	0.000155365	GAAUAGAAUUUCAAAUAGAAUCCAAUUACUUCUUCCUUAUACUUCGGAUAAUAGAUAAUA
321258765	CGB_E0190C	hypothetical-protein	EOG7S4XG9	0.942948	0.00273593	0.000156089	GUUCCCUCUUUUUUUUGAAAACGGCAAGCUGACUCUUUUUUCUUAUAUGAUUAUUUCUAG
50294025	CAGL0M01826g	hypothetical-protein	EOG74BK3P	0.999799	0.778739	0.000156744	AAUCGGGAGGAGAAAGGAAACAACGACGAAUUACAAUAAAAAAACAAAUAAAAUAAAAUA
46127255	FG08005.1	hypothetical-protein	EOG7R572D	0.844973	0.00102559	0.000158995	CUCAAUUCCACUCAGUAUUUGAAACCUUGAUGAACGCUUUACUCAUUUGAAUGUUUUGAG
363753196	Ecym_5229	hypothetical-protein	EOG79PK14	0.760226	0.000663358	0.000159056	GGAGAAGAAGCAUAGGUCUGGUUGUAGGGAAAAAAUAGAGGAUUUUUUGAUUUUUUCAGU
367017174	TDEL_0H00150	hypothetical-protein	EOG7HQNM0	0.987557	0.0129394	0.000161003	AAAAACUGGUGGCGAUAGGAGAAAUUGGCCCCGGAUGAAAACAGUAUCUCACUAACCCUC
50294356	CAGL0M05599g	hypothetical-protein	EOG7X9GHG	0.844344	0.00105448	0.000164135	UCUUUGAAAACUACAAAACACACAUCAAACCACUCUAAUAAAAGGCAAAAAAAGAAUACA
67522000	AN1457.2	hypothetical-protein	EOG7S4XG9	0.939732	0.00273593	0.00016489	UUAAGAUGGGCAGCUUAACGGAAUGAGAAAUGCAUUAAAAGAUAACUAGAUUCUUCGCAG
70983307	AFUA_8G00230	phytanoyl-CoA-dioxygenase-family-protein	EOG7CNZRZ	0.999214	0.221067	0.000173824	UCUGCGUUUACUUGGACUACUCGGACUACUUUGAAGAAGAAUUGAUCAUUCCUUCCCACG
429238478	SPCP20C8.04	cell-surface-glycoprotein-(predicted),-DUF1773-family-protein-6	EOG7PVX21	0.998411	0.109983	0.000174757	GGAAAUGCUUAAAAAGUAAGAGAAAAAAAUUUAAAUUUUUUGAAACAAAAAACGCAAACU
367034522	MYCTH_72833	general-substrate-transporter	EOG70PC6N	0.997951	0.0856669	0.000175549	AAAAAAAAAAAAAAAAAAAAAAAACCGAGAGUUCCCGGCCCAGGCGCUAACGGCAUCCAG
70990148	AFUA_1G01730	glycosyl-hydrolase	EOG72RN80	0.982624	0.0101062	0.000175602	UCUCUACGUCGAGACCGUGUUAUGGUGCAAAAUGAGGAGCCGAACUGACAAAAGACAUAG
321248518	CGB_A0120C	hypothetical-protein	EOG780RWR	0.999161	0.221067	0.000185563	UUGUCCUUUCUCUUCUUCAUUUGUAGAGGUUCUUUGCUGAUCCGAAAACAAAACGAAUAG
45190330	AGOS_AEL276C	AEL276Cp	EOG74J9H3	0.723974	0.000679222	0.000187483	GUCAGAUCUGUGUAUACUGAAAAUUGCACUAUUUAACACGGCGUCAAGGUUCAAAGGACU
294655578	DEHA2C01232g	DEHA2C01232p	EOG7Z69P4	0.989058	0.0180622	0.000197629	UGAACACGUGAUCGGAAUAAAAAUUUAUCACCAAAAUGUAACCCCAGUCGUAAAUUAACC
6319538	YBR063C	hypothetical-protein	EOG7H4F3Z	0.999078	0.221067	0.00020385	UGAUAUAUUGACUGAUUUCUGAUAGCUCUUUUUUUUCCAAUAUCGAUAAAAAACUAAAAU
254585929	ZYRO0G12518g	hypothetical-protein	EOG75XGWD	0.826879	0.00120088	0.000207899	CCUCGAGGAAUUCAACCCAAGACAAAAAAAAUAUAAGCCAUUGACACCUUUUGAAACCAU
367011277	TDEL_0C00390	hypothetical-protein	EOG79CZ8G	0.965429	0.00620678	0.000214578	AGACCAAAAUAUAUCUGUUCAAUCAAGAGUUUAACCAAAGAACGAUUAGUUGAAUUGACA
363752916	Ecym_5067	hypothetical-protein	EOG77T1CS	0.999578	0.510894	0.000215722	GAAGAGAGGGAGUAAAUAAACAGUUCUAAGAGACGAACUACAGAAGGAACAAGAAUAAGG
366987611	NCAS_0A06310	hypothetical-protein	EOG7Q2NDN	0.864318	0.00163402	0.000221707	AACAAAAGGAAAGAAACUCAACCCAACUCCAAAGAAACAUCACUUAGUUUUUCUGUGAAU
254584953	ZYRO0G00814g	hypothetical-protein	EOG7966R7	0.995247	0.0466465	0.000221714	AGUUCAGAAGUGAGAUAUAUUUCUAUUAUAAUAAUAACGAAAGGAAGAAGAAGAAAAAAA
70990140	AFUA_1G01690	cytochrome-P450-alkane-hydroxylase	EOG7R572D	0.779883	0.00102559	0.000225751	AAAUAAAAAAAAAUAAAAAUAAAAAUAAAAAAACUAAAAAACAAUGCUAACACUGACAAG
254586021	ZYRO0G13640g	hypothetical-protein	EOG7H4F39	0.997931	0.109593	0.000226737	CUUAGAGAAAGGAAAAGUGUGAGGAAAAGAAAAAGUGAAGAAAGAUAGAUACAGAUCGCU
365991349	NDAI_0K00690	hypothetical-protein	EOG7P2Z22	0.975477	0.00971389	0.000238218	CUUUCUUAAUAAUGUAAAAACAAGGACAAAAAGGAAAUCAAUUAGCUUACACAGAAAAAG
50417625	DEHA2C00682g	DEHA2C00682p	EOG7HQNM0	0.981529	0.0129394	0.000238997	AUAUAUAAAAUAUAGAAGCGAAAUUCGAUAUUUGAGAAUUAAAAAGAUUAGUUAAUAGAU
365981637	NDAI_0A02510	hypothetical-protein	EOG779P6S	0.992744	0.0335495	0.000243429	CCAUACAAAAACAAAUACAAUCAAAAAAAACUCAAAUAAAAAACAAAACAAAAAAUCGAA
254578084	ZYRO0B01716g	hypothetical-protein	EOG7HQNM0	0.980812	0.0129394	0.000248285	UAGAAAACACUAUAACAGAAGAGAAAUAGGAAAACAAAAAUUAAGACAAUAUAAUACGAA
365981819	NDAI_0A03430	hypothetical-protein	EOG7B05NZ	0.944747	0.00472583	0.000261115	AAAGAGAACUAACGGAACAUAAUCAUAUAGAACAAGAUAAAAAAGUAACAAAUAUUCAAA
366998619	TPHA_0A05380	hypothetical-protein	EOG7S4XG9	0.903569	0.00273593	0.000263828	UGGCUCUAACGUUGAGAAAAAAAAUAUGAUGGAAAUGCAGUCACAAAGGAACAGGAAAUU
365991960	NDAI_0L00800	hypothetical-protein	EOG7Q2NDN	0.834098	0.00163402	0.000271086	ACUAACUGACUGACUAUACGAUAAUAAAAAGUCAACAAUUUAUAAAGUAAAAAACGAGAA
70990230	AFUA_1G02140	glycogen-debranching-enzyme-Gdb1	EOG74J9H3	0.589864	0.000679222	0.000278574	UCAGGUCAGAAGAAGCCCUGACCCGAAGAGAAGCCCGUCAUAUGCCUAAUUAAGUCGCAG
6324088	YNL241C	glucose-6-phosphate-dehydrogenase	EOG7TXKRP	0.491323	0.000556309	0.000282981	CAAUUGGCUGUAUAGACAGAAAGAGUAAAUCCAAUAGAAUAGAAAACCACAUAAGGCAAG
50419213	DEHA2C10274g	DEHA2C10274p	EOG7TXKRP	0.482163	0.000556309	0.000288077	AUAUUUUCAGGUUACUCUGACUCAUUUUAAAAGGAGUAUUAAUAGAUAAAAAUAGUAAUA
6323142	YLR113W	Hog1p	EOG7K3TWD	0.998545	0.200641	0.000291909	UAGACUCGAAAAAAAGGAACAAAGGGAAAACAGGGAAAACUACAACUAUCGUAUAUAAUA
321260969	CGB_G2210C	cAMP-dependent-protein-kinase	EOG73RBKW	0.998582	0.221067	0.000313546	CUUCUUAUUGAUCUCUGAUUUGAAAAGUUGUAAUUAACUGAUUUAUACUCUUGACCAUAG
367000706	TPHA_0D00100	hypothetical-protein	EOG7ZSJ3N	0.700207	0.00105448	0.000316125	CAUUCUCUGUGUGAAUAAGAUCUCAUAUCGACAUAAUAUUGAAGAGUAAAUAAGAUAAAA
363754163	Ecym_6084	hypothetical-protein	EOG7S4XJ3	0.981561	0.0180622	0.000333048	UCCUACUAAGGACAGUCGUCGAGUGGAAACUAGUUCGAAUUCGAAUCAAAUAAGUCAAGG
367025103	MYCTH_2301688	carbohydrate-binding-module-family-18-protein	EOG7SN8Q0	0.998447	0.221067	0.000343279	AAAAAGAAGAAAAAAAGAAGAAAAAAAGAAGAAAAAAAGAAGAAAAAAAGAAUGAAAGGC
67528066	AN4261.2	hypothetical-protein	EOG7VHT7V	0.996866	0.109983	0.000344633	AGAACUGGGAUAGAUAAGAGAAGACCAAAAAAAAAAAAAUAAUAAAGGGAAAAAGAAAAA
126134609	PICST_82655	ATP-dependent-RNA-helicase-CA3-of-the-DEAD/DEAH-box-family	EOG7TJ3T2	0.999043	0.362353	0.000346614	GAAAAGGAAGAAAAGGAAGACAAGAAGGAAAAGAAAGACAAGAAAGAAAAGAAAGAAAAG
67904794	AN9384.2	hypothetical-protein	EOG7R572D	0.659683	0.00102559	0.000349026	UCUCAACGAAAGUGAGUGAAGCCGUCUAAUAGCUGGACCCAAGAAAACUAACAUCCGCAG
302308493	AGOS_AFL131W	AFL131Wp	EOG7Q2NDN	0.785812	0.00163402	0.000349987	AGGAUAUGAAGAGGUGCAGAAGAGCAGGAUCAGGCCGGGAGCUAGUGGAGCAGUAUCAGG
150866247	PICST_62764	protein-putatively-involved-in-cell-wall-biogenesis-and-architecture	EOG7JQBWP	0.998487	0.238173	0.000360471	AUAAGUUGAAUAGAAUUGAUGAUGGAGAAGAAGGUCUGGCUAAUGAAGAAACCGAGGAAG
6322988	YLL040C	Vps13p	EOG712V4J	0.979604	0.0176834	0.000360669	UAGAAUAUUGUGACUACCAAAAGGGAAAAGGCAGAAAAAAGGAAAAUUAAGAACAGUUAA
50294880	CAGL0M11726g	hypothetical-protein	EOG7NSBC6	0.923315	0.00472583	0.000362399	GAAACCAAGAACAUUAAUCUUCUGUCCAUUCGCUUUUAACUAAACUAAAAAAACUUAACA
367002464	TPHA_0F00450	hypothetical-protein	EOG74FFH4	0.998186	0.200641	0.00036391	AUUGAGAAAUACAAACAAGAGUAAAAAGUCAUUAACGGAUCCGACUACCUGAAAGAAUUC
50286167	CAGL0D02244g	hypothetical-protein	EOG7F252S	0.970099	0.0122937	0.000367598	UAUCAUGGUGCUCAAUAAAGAAAAAAAAAAAGAAUAAAAAUAAACUGCUACACUGUACUG
367017390	TDEL_0H01230	hypothetical-protein	EOG79PK14	0.445252	0.000663358	0.000367997	UCAUUUGUUAAUCCCAACUGAGUCCCUCCUUUCAUUUAAUCUAGCUCUUUUUUUAUCGAG
366986731	NCAS_0A01820	hypothetical-protein	EOG7K0ZMS	0.98522	0.0249168	0.00036826	AGAGCGGGGUUUCACGAGGAGGAAACGAAAAAAGCAAACAGAUAAAAGAAAUGAGAUGCC
50420467	DEHA2D07084g	DEHA2D07084p	EOG7JT76F	0.899914	0.00370312	0.00037063	GGAUGAAAGUCUCCCAAUUGGAUAAUAACAAAUAUUGGGUUGAUAAAAUUAACAGAUAAA
50421591	DEHA2E00484g	DEHA2E00484p	EOG7XM377	0.998319	0.221067	0.000371577	UAACUUACUAUUUAUUUCAAACAAAAAAAAACAGAAAAUUGUCCAAGAAAUUUUAUAAAC
366997629	TPHA_0A00320	hypothetical-protein	EOG7NSBC6	0.920958	0.00472583	0.000373539	CAAUCUCUAAGAAUUACACACCAGCUAAAAUACAACUUAAUUUACUAGAUCAAGAAAAAG
50421197	DEHA2D15224g	DEHA2D15224p	EOG7X9GHG	0.643627	0.00105448	0.000375788	UACUAAAUUCUAACUCCAGUCAUUCCUUUAACUAUACGAAAGUAGUAUUAUAUAUCGAAA
367019510	MYCTH_2295601	glycoside-hydrolase-family-13-protein	EOG74J9H3	0.439737	0.000679222	0.000380543	ACUGUUGAGAAUCUUUGUGUGAACGGUUCGCUGACCAAGAGAUUUCCGCACGUACAACAG
254584628	ZYRO0F15686g	hypothetical-protein	EOG7TXKRP	0.312723	0.000556309	0.000382338	CCGAAGCCACACCGAGGUAUCUUCAAGUAGAACAAAGAUCCCCCCCUCUGCUCCCCAAAC
6321698	YGR260W	Tna1p	EOG7S4XG9	0.857871	0.00273593	0.000388853	UAAAAAAAAAAAGAAAUAUUUCUUCACUUUCGAGCAUUGAACUAUUGUCAUUACCUCUAG
46124601	FG06678.1	hypothetical-protein	EOG75B8GD	0.998224	0.221067	0.00039256	UCCUCAGUAAGAGACCCCCCGAACAAAAGACUGGAACAAGUUACUGACUUUAAUUUUUAG
254584604	ZYRO0F15422g	hypothetical-protein	EOG7KWSWX	0.998201	0.221067	0.000397639	UUCUAAUCGCUAGUCGAAGAAGAAAAAUAUUAAGAAAAAUAAGGAAAAAGUCCCUGAAAG
50288729	CAGL0G09977g	hypothetical-protein	EOG74J9H3	0.407601	0.000679222	0.00040237	AAUAACUUUUUCAAUUGAGUUAUUUCUUUCUUUAUUUACAGUGAAAAGAAGCAAGAGAAA
6320236	YDR033W	Mrh1p	EOG754J0K	0.663411	0.00120088	0.000404205	AAUUUCACUUAAUAUCUAAUCAUCUUCCUUUAACCCACAGAACAAAGAAGAAAAAUAACA
302306491	AGOS_ABL038W	ABL038Wp	EOG793BHW	0.851472	0.00273593	0.000406361	AGUUCCACUCGACAAGCGUGUGAUCGACGUACUGGUGAAUUAGUCAUAAAAACCCGUUAG
363750806	Ecym_3312	hypothetical-protein	EOG71ZPBJ	0.993287	0.0607885	0.000408096	AAAUAAAAAUUAGAAAAAGGAGAGCUUUUAGGGGAAGUAUUCGUUUUUGAUUGCAAGAAU
50292599	CAGL0K11880g	hypothetical-protein	EOG754J0K	0.660079	0.00120088	0.000408206	AAAACAAAUGCUUUGCAAUCUUGAAACCUCUCUUGACCCCAAAUAACCACAACAACAAAA
366991051	NCAS_0B08380	hypothetical-protein	EOG7X9GHG	0.611275	0.00105448	0.000409902	CAAUCUUUUAAGAUCUUCAUAUCAAGAAACUUACAACUAAUAAAACGAACAAACACAAAA
363752886	Ecym_5051	hypothetical-protein	EOG73NGFK	0.998141	0.221067	0.000410964	CUAGGAAGACGAAAGAAAGGAGGGAUAUAUUAAAGGGCUUUGAAAUUUUCGAUUUUCAUG
365991363	NDAI_0K00760	hypothetical-protein	EOG754J0K	0.656187	0.00120088	0.000412879	AAAAGUUACAUAACUGUGACAUUUUAUUAAUAAUAAACAAAAAAAGAUUCCAAAAAAAAU
367022852	MYCTH_2053677	hypothetical-protein	EOG73BVP8	0.998073	0.221067	0.000425916	AGGCAAAAUAAGAGAGAGAAAAAAAAGGAAAGAAGAAAAUAAAGAGGGGAAAAAAAAAAG
10383750	YCL073C	Gex1p	EOG7PZS6Z	0.998629	0.315747	0.000432966	UUUUAUGGACUGGAAAGAGAAAAAAAAAAAAAAGGAAUAAUCAAGUAAAUAAAUUAUCGG
70984521	AFUA_6G03090	cytochrome-P450-alkane-hydroxylase	EOG7R572D	0.561142	0.00102559	0.00045009	UGUAAAUGAAUGUACGAUCGCGGUCUGCUUAGUAUUUUUUGUCCCUCGCUGACGUUCUAG
294656243	DEHA2D00528g	DEHA2D00528p	EOG7HMSB4	0.975002	0.0180622	0.000451511	UCAACAAACGAUAAUCUUGUUUAAUGGCCUUUAAUAAAUCGAACAUAUGAUAUUUUGAAA
366999386	TPHA_0B03230	hypothetical-protein	EOG79PK14	0.317691	0.000663358	0.000452615	UCUUUUACAUUAUUUUAAAUUUUAACCGCCACCGCUCAUUCCAAUUUUAAAAAUUAAAAA
85014153	ECU09_0200	hypothetical-protein	EOG7QG4DN	0.99794	0.221067	0.000455389	GUGAAUUUGAAACAAUCGUUGAUGUAGAAAAAAUAAAAAGAGAUUGAAACAGUGCAAAUA
367031962	MYCTH_103379	hypothetical-protein	EOG7ZSJ3N	0.567478	0.00105448	0.000456084	AACCACGAAACGACAGGAUGAACCGAGGGCGGACGGGCGGACGGCUAACCUUUUGAACAG
50418551	DEHA2C02596g	DEHA2C02596p	EOG7R572D	0.550997	0.00102559	0.000460494	ACGGGACAGACCGACGAUUAUUUGUUUCAACCAAUAUAAUCAAGUAAUUACUAAUAUAAU
50419527	DEHA2C14058g	DEHA2C14058p	EOG79PK14	0.301714	0.000663358	0.000463213	UUUCCUACACAUUCAUUUAGAGGAAAUUCAAAUCAAAACUACAAACUUGAUAUUAUUAUU
410730889	NDAI_0G06060	hypothetical-protein	EOG79PK14	0.296564	0.000663358	0.00046663	CUAUCUAGUCUCUCUCUUUUAACUAAAAAAAUAAUUUAAAUUACUAUUAUUACUAAAACA
365983216	NDAI_0B01640	hypothetical-protein	EOG754HZG	0.981226	0.0249168	0.000467777	AAAAAAACGACGCUAAAUCGUAUCAUAAUAACUAUUUUUUAAUAACAGAGGAAAAAAGAU
67541054	AN6697.2	hypothetical-protein	EOG79PK14	0.279584	0.000663358	0.000477894	UGCACGGUAAGCUUUCAUGAUCUGAUUCGUCCACUGAAACUGAGGCUAAAUUAUUUACAG
366987005	NCAS_0A03220	hypothetical-protein	EOG70PC6N	0.994419	0.0856669	0.000478109	UCUCUCAUCAAGAAACUUUAAUCUAGUAUAAAAAAACAAAUAAAAAAAAACUGAUCCAUC
367018976	MYCTH_2294991	hypothetical-protein	EOG75XGWD	0.599038	0.00120088	0.000481509	UUUUUUUCCCCCUCCCUCUCUAGGCUCCCUUGUUGCUGACGUAUUGUUCCUUUCUCCCAG
150866443	PICST_14973	hypothetical-protein	EOG7CK3GC	0.995007	0.0971486	0.000485044	GAGACUUUGGAAACGAACGCUCCUCCCCCUAAAGAAAACAAUGCGAACGAUGGAGUUGAG
363749315	Ecym_2316	hypothetical-protein	EOG7CRV0F	0.997778	0.221067	0.000491188	UAUUAGGAAAAAAAAGGAAAGUAAAAGAAAGGAAUACUAAAGCACUAAGUCAGGAAGGUA
365987538	NDAI_0F00380	hypothetical-protein	EOG73FQVZ	0.988506	0.0429768	0.000493958	AUUGAGAACAAUUGAAUAAACACAAUCCCAAGACUAAGUAGAGAAAAAAAAAUUUGAAAG
366992856	NCAS_0D02510	hypothetical-protein	EOG7KH9TK	0.997762	0.221067	0.000494778	AAGACUAAGACUAAAACUAAAAAGAAAGAGAAGCAAAAGGAUGUCCCGCAAAAUACAUUA
50294780	CAGL0M10439g	hypothetical-protein	EOG751NPZ	0.948885	0.00971389	0.000496525	UCUAAAUCUAAAUCUAAAUCCAAAACUCACCAAAAAAAUAGUGCAAUAAUGUCUGACCCC
50293505	CAGL0L08932g	hypothetical-protein	EOG7JT76F	0.864647	0.00370312	0.000501227	UGUCGAGGAUUUAUUAUGCUGAAAGCACCAUCUAAAUACUAGAAAGAAAACCAAAAUAAA
366999526	TPHA_0B03930	hypothetical-protein	EOG7MPRTQ	0.996923	0.165434	0.000509103	UUCGUUUGGAUUUUUUUAAAUUAACAAAACUAAUCAAUCGCAAAAAAAAAUAAAAUAAAA
302307421	AGOS_ADL012C	ADL012Cp	EOG75QRD1	0.960912	0.0130649	0.000510682	CUUACUGCCACCACGAGUUUACUCCCAAGGAAAGAAAAUUUACUACCAGCGAAUACAAAU
363754010	Ecym_5674	hypothetical-protein	EOG7ZSJ3N	0.514249	0.00105448	0.000512213	AGUCAUGUACUUUCUGCACGUUCAAGAGUGUAGACGACGAACACGAAAGAAGAAAAAAAG
367028879	MYCTH_2041611	hypothetical-protein	EOG7H1JZM	0.997678	0.221067	0.000513283	CACAAAGAUUCGAGCGAAAGACGAAAAGAAAAAGAGAAAAGAAAAUAACCGAUUCCCGCC
150865872	PICST_47218	hypothetical-protein	EOG74R21F	0.997602	0.221067	0.000530047	UCAAAAACUCCUACGACGAUUUCGAGAAAGAAAUUCAACAAAACCUUGAGAAAGACCAAG
70995586	AFUA_1G11820	MFS-transporter	EOG7S4XG9	0.804868	0.00273593	0.000533867	UAUGUCCACCGUCCUUCGAUCUCAGAGUGAUACAGAACUGAUGGUAAAUUUCCUACGAAG
50291859	CAGL0K03157g	hypothetical-protein	EOG754HZG	0.978488	0.0249168	0.000536	CUCUAAUAACUGAAAUAAAAACCAAAAACUGAUCAAUCAACUAAUCUUUCAAUAAACAAC
367028825	MYCTH_2305795	hypothetical-protein	EOG7WQ82D	0.999072	0.578401	0.000536691	AAGAAAGAAAGAGAAAGGAAAAAAAUAGGCUAACCCCUGAGUUUUCUUCGUCCUCUCCAG
70981620	AFUA_4G01180	hypothetical-protein	EOG7QC87X	0.99757	0.221067	0.000537263	AUCAUUUGCAAUCGGUAGAACAGUAUCUCUCUUAGUUAUACCUCUAAAGUCCUUGAAAGA
6319794	YCL056C	Pex34p	EOG7GFBHH	0.997569	0.221067	0.000537517	UCUGAGGUAAGAAGUAAAGAGGAGAUGAAUAAAAGUAAAGGAAGAAGAAAAGAAAGUUGA
366999142	TPHA_0B02010	hypothetical-protein	EOG7M3J86	0.995102	0.109983	0.000538698	UUAUAACUUAAAGAAUAAAUCUCCCAAAAAAACUUAGAGUUUCAUUUUCUAAAACUUAAC
365983130	NDAI_0B01210	hypothetical-protein	EOG7GXPMP	0.996724	0.165434	0.000542037	UGAAUUUUUAAACUAAACUAAACCAAAACAAUACCCUUUUACAAAGAAACAAAGAAAAAA
254572848	PAS_chr4_0127	RNAase-III	EOG7M0P26	0.999456	1	0.000543548	GCGAACUGAAAAAUUAUAAAACGAAAAAAAAAAAAAAUCUGAUUCAGAACUUCCCGCCAA
254583450	ZYRO0F02222g	hypothetical-protein	EOG7ZSJ3N	0.480945	0.00105448	0.000547332	UCUUUGUUAAAGGGACGAUCUCCCAAGUUUUCUCGAGGAAGGACAAUUAGAUAGAGCAAG
365982251	NDAI_0A05610	hypothetical-protein	EOG75XGWD	0.538091	0.00120088	0.0005547	UAGUUCUGAACAAAUCGUUGAGAGUUUCGACAAUAGAAGAUAACAAACGAUAGCCUUAAU
367031466	MYCTH_54721	hypothetical-protein	EOG7R5728	0.981644	0.0305835	0.000561377	AAAAAAGAGAGAGAGAGAGAGAGAGAGAGAGGCUGACACAAAAUCUCUGCAUGCAAUUAG
367012852	TDEL_0D01310	hypothetical-protein	EOG7X0VRS	0.964727	0.0159431	0.000562362	AAAGAAAGGCACUUGACGACACCAAGAAGGUCGGAAUUGAAAGUCUGGGACUUGAUUAAG
145228629	ANI_1_2298014	hypothetical-protein	EOG7MKWGW	0.997449	0.221067	0.000564024	UGUGUUCUUGAAAGACAAUACUCGAACUUCCCUGAAUAGAUGAUCGUGAAUCCCAAAGCC
294660102	DEHA2G23100g	DEHA2G23100p	EOG72ZCR5	0.9541	0.0124254	0.000570326	AAGAGGGUUUUCAAAGUUAUAUAUCAAAAAAUAUUCGACAAUAGAUAUCAGAAAUAGAAA
365981307	NDAI_0A00860	hypothetical-protein	EOG7X9GHG	0.45806	0.00105448	0.000571463	CAUUUCUCCUGUUCUUGGAUACCACAAAGAUAACAAUAAAAAUAACAAGAUACAACAAAG
150864612	PICST_35590	n-alkane-inducible-cytochrome-P--450	EOG7R572D	0.436393	0.00102559	0.000578031	UUUUAGACCUGGAAUUCUUUGUACACCUAGAGAAUCUUCUAUCUAUUCAAGCGUUAAACA
6323285	YLR256W	Hap1p	EOG7F7WJ8	0.998491	0.383056	0.000578063	AGGCAAGAAGGUAAGGAAAUAGAAGAAAAAGAAAAAAAAAAAAAGGGAACAAUAGGUUAG
45201144	AGOS_AGR049W	AGR049Wp	EOG7NSBC6	0.876248	0.00472583	0.00058483	UCACUUUCUCUAAAACCAAAGAACAUCGAUUUCUUUAGUCACUCGCUUCCUUACACCGAA
367012722	TDEL_0D00660	hypothetical-protein	EOG74TX82	0.875557	0.00472583	0.000588096	CUUGACAAAAACAAAAUUCUAAUGUAAAAGGAACACUAACUGAUAUACUUUGGCGCCCUA
6321862	YHR071W	Pcl5p	EOG7BCNR1	0.998282	0.343789	0.000590499	UAAAAUAAGUUUUUAAAAAAAAAAAAAAAAAAAAAAAAAAAAAGAAAAAUAAAAAUAAAU
365982283	NDAI_0A05770	hypothetical-protein	EOG754J0K	0.504753	0.00120088	0.000594734	CCCCUAUUAAUAACUAAUUUAAUCAUCUAUUCAUUUCAAAAAAAUAUUCCACGUGAAAUA
410730653	NDAI_0G04880	hypothetical-protein	EOG757D7B	0.992273	0.0771705	0.000596281	AAAAUAUGUCGAACGAAAGAAGUUUAUAACUGAACAAAACCAAGAAAAAAAAAAAGAAUU
50424075	DEHA2F06028g	DEHA2F06028p	EOG7CG7BR	0.99699	0.200641	0.000603874	UUGUUACUGAAGAUAACUAAUCACUAUCGAAUAGGUAGAGAAGAAUUGAAAUAAAAGAAA
367013947	TDEL_0E00190	hypothetical-protein	EOG77T1F2	0.996951	0.200641	0.000611672	UCGAGUAAUCUUUGAGCUUUUGAAUGGAGUAGAUGAGUGGAUAAAAGAACCAAAAAAAAA
254570217	PAS_chr3_0008	hypothetical-protein	EOG786HCH	0.997232	0.221067	0.000611853	AUCUAAAAAGUUAAUGAAUUGUCUUUGCUGGUGGUAUCGUAAAUGGUAUCGGUUCUCUAG
254581302	ZYRO0D04686g	hypothetical-protein	EOG7M6DJC	0.99894	0.578452	0.00061318	UCGUUCCUUAACGUGUUUAAGAGGUUAAAAAAAAAAAAAAAGGAAUAACCUGAUGAUGGU
254564657	PAS_chr1-3_0298	hypothetical-protein	EOG75B8KD	0.997215	0.221067	0.000615754	AAUGUCAUAAUCAGUGGAAGGUAAUUUUUUCUUUUUCUUUUUUCGUCUUGCUUGGUCUAG
367019284	MYCTH_2295353	hypothetical-protein	EOG72891G	0.971147	0.0213941	0.000617296	UGUUCGCACCAAAUCGCUGAUGGUUUCUUUCCCUUUCCCCUUUCCCCUUCCCCCCUGAAG
294654994	DEHA2B02618g	DEHA2B02618p	EOG751NPZ	0.93624	0.00971389	0.00061936	UAGUGAUAAGGAAGAACGUUGUAUAAAGAAGUGAUUAGAUAGGGAUUAUUCAUAUCAAUA
254565959	PAS_chr1-1_0432	Acetohydroxyacid-reductoisomerase	EOG7VHT6S	0.994606	0.116609	0.000628944	CUUUAAAAAAUUAUCCGAAAAAAUUUUCUUCCCUUCUCUUCCAAAUAUCGUCUCCACAAA
367014021	TDEL_0E00560	hypothetical-protein	EOG7JDR71	0.99715	0.221067	0.000629942	UCGUCGUUCCAAACCUCCGAUUAACUUCGUAUGUUGUUUCAGAAGAACAUCGAAAAUAAG
70981656	AFUA_4G01000	MFS-transporter	EOG7S4XG9	0.768017	0.00273593	0.00063469	UCGGUAUGUUAUUCCUCCCCCUUUUAUCGAACACGGCCUGACCGACGAUCCUGUCCUCAG
363754221	Ecym_6116	hypothetical-protein	EOG7J9W29	0.903042	0.0065704	0.000637054	UCCAAUACACUAGUGACUAUAAAAAAGGACGAUUAAUUAUCUGAGAAAUUGGGUGGGACG
50292825	CAGL0L01727g	hypothetical-protein	EOG72RN80	0.93638	0.0101062	0.000642962	AAAAAAAUAAAACUAGUAUCGGGACAAGACCAGUAAGAUAAAACACAUAUACGCCCAAUA
321260002	CGB_F2170C	hypothetical-protein	EOG7N904S	0.997089	0.221067	0.000643473	AGUUUUUCCUUUUUAAUGGUCUUCAUGAGCCUUUUUUAUGCUGACCCCUUUCGAAAAAAG
367019582	MYCTH_2295697	hypothetical-protein	EOG7T7H5Z	0.997932	0.315747	0.000653084	AAAUGAAAGGUUGAUGUGAGAGACCGAGCUGACUGACGGGUGAAAAAAAAAAAAAAAAAG
363749769	Ecym_2568	hypothetical-protein	EOG7X9GHG	0.373669	0.00105448	0.000660452	UUAUUUUUUGAAUAUAGUUAUUAUUGUUGAUCUGUUGAGUUUAUUUUUUGAGUCUGAAAA
366988483	NCAS_0A10690	hypothetical-protein	EOG75XGWD	0.449233	0.00120088	0.000661408	AUUUGUUCCACGUUUCCUCCACCAAUCCUCCCACUAUUUGACACCCAACGACUUGAAAAA
254582294	ZYRO0D16148g	hypothetical-protein	EOG78H45S	0.796997	0.00325939	0.000661667	UAAAGGGUUAACGAACAACAUGAUACUACUAACACAAACGAGGAAAACUGAGAAAAAAAG
294655571	DEHA2C01100g	DEHA2C01100p	EOG7R572D	0.348508	0.00102559	0.000668165	UUCUAUUGGGUCCCUUUUAAUAAUUAUUAUUUUUAGUCUUCUUGAUUAUAAAAAUAUCCA
367031002	MYCTH_56237	glycoside-hydrolase-family-11-protein	EOG7VQJQX	0.962151	0.0176834	0.000669295	GAGAGGGGGAGAGAGAGAGAGAGGGAGUAGGUGACUAAAGAUGAAACAACCGGUCUACAG
410730337	NDAI_0G03280	hypothetical-protein	EOG744TK7	0.996901	0.221067	0.000685171	GGCAUCGAGGAAAGAAAAAUUAGCUAAACAAGAAGAAGAAGAAGAAGAAAAAGAAGAAAU
145234731	ANI_1_126034	aromatic-amino-acid-aminotransferase	EOG793BHW	0.74758	0.00273593	0.000690604	AGUGAGCUGAACAAUCCUCAGAAUAUCCUCUGAAUAUCCUACUAACUCAAAUCCAUACAG
126132946	PICST_87531	hypothetical-beta-1,6-N-acetylglucosaminyltransferase	EOG7X9GHG	0.342808	0.00105448	0.000692994	UAAUAUUCUCUUGUGGGUGGUUUGCCAAAAAAAUUGAGUCCCUGCUUCUUUUUAGUUUCG
366998359	TPHA_0A04060	hypothetical-protein	EOG754J0K	0.421709	0.00120088	0.000694461	AAGACAUAGGAAAUAUAUUCAAUAUAUUCGAUCUAUUAAAAACCAUUGAAAUAUAGUAUC
45200737	AGOS_AGL360W	AGL360Wp	EOG7ZSJ3N	0.335706	0.00105448	0.000700483	CUUGUGGGUUAUGGAUUUGUAUCCGCCUGAAACCUGCUUUCAGUAAGAACUAUUGGAAAU
254583628	ZYRO0F04224g	hypothetical-protein	EOG7JT76F	0.806506	0.00370312	0.000716531	UGGUUGUAAUCGAAGAAAAUAACCAGCCUAGGUAGAUUAAAGCUUAGAAAAUAAAAAAUA
19074472	ECU07_0500	hypothetical-protein	EOG783N70	0.996758	0.221067	0.000716717	AAAGGAGUCUGCUCCGAUUGAUGAAUUCAAGCAUAAAAUAAAAAAGAUGGAAAGCAAUGA
367015094	TDEL_0F00240	hypothetical-protein	EOG7K0ZR4	0.992518	0.0971486	0.000726902	AUUGUAUUUAAAAACUGGAAUGAAAUAUACUUAGGAAGAACACAAAGGGGAAGGACAAGA
366997889	TPHA_0A01640	hypothetical-protein	EOG7NSBC6	0.845567	0.00472583	0.000729822	UAACAUAUACCCUAAGAAAAAAAUCUUCUGCCACUCGCUUUAAAUUCAAUUAAAUUAACA
254577085	ZYRO0A03652g	hypothetical-protein	EOG76QFTN	0.997194	0.267235	0.000749734	AGAGGUAUACGUUAAAAUAUAAGGAAAAAGAAGAAAAACGAUUGAUUCAAUAAAGUGACC
6322982	YLL046C	Rnp1p	EOG72NS1S	0.996584	0.221067	0.000755162	UCUUCCCAAGUAAUCUUGAAAAAAUUAAGAAGAAAGAAACUUUUAAGAAAAGAAUAGGCA
50291765	CAGL0K02079g	hypothetical-protein	EOG79KPQ9	0.977429	0.0335495	0.000757229	AGGAGAGACUUACGCAGGAAGAUAAGAAAAUAGAAUAGAAAUACAAGAAAUAUAAAAAUA
367027510	MYCTH_2304423	hypothetical-protein	EOG7S4XG9	0.722597	0.00273593	0.000758954	ACGUAGCCUUCCUCCCUCCGGAUUGACCUGGACCGUGAUCUGAGACCGGAUGGUACCCAG
365986464	NDAI_0D05080	hypothetical-protein	EOG7ZSJ3N	0.27868	0.00105448	0.000760616	CUAUCUUGGUCAAUUGUAAAAUUAAACCCAACUGACACAAUCUAAUUACUUAAAAGAAAA
45200887	AGOS_AGL210C	AGL210Cp	EOG75XGWD	0.365073	0.00120088	0.000762474	UGCAGAAGUUGAAGAAGACAACGGCUUUCUCCACUACUACAUCUACGAACAGCAAGGAUC
330443678	YLR318W	Est2p	EOG7VTDWJ	0.998547	0.532554	0.0007738	UGAAAUAGAAAAGUGAAAAAUUAAAAAAAAAAAAAAAAAAAAAAAAACUGAUUUAUACUC
50285585	CAGL0C00968g	hypothetical-protein	EOG7VQJPN	0.948843	0.0152874	0.000782053	UUUGAAAAGUUUGAAAAGUUUGAAAAUAGGCAAAAAUCAUUGAAUUGACCAUAUCAAAAU
70984412	AFUA_6G03580	mRNA-nucleus-export-ATPase-(Elf1)	EOG7Q2NDN	0.517178	0.00163402	0.000788939	UGGUAUGCUCCUCCUUAUCUUGUGACUUUUGACUUUCUGCAGACUGCUAACUCUCCAUAG
330443362	YAL060W	(R,R)-butanediol-dehydrogenase	EOG7DVDNZ	0.998408	0.497936	0.000792723	GUACGAUUGACCAAGUCAGAAAAAAAAAAAAAAAGGAACUAAAAAAAGUUUUAAUUAAUU
70984886	AFUA_5G03950	protein-kinase	EOG7G7KZ3	0.996412	0.221067	0.000793133	GACAUUAUUAGCCCUCUCUCUACAACUCCCCUCCAAAAUAGAACAAGGACGAAAAAUCAA
367034906	MYCTH_2311687	hypothetical-protein	EOG7B05R5	0.996352	0.221067	0.000806432	GAAAGAAAGAAAGAAAGAAAGAAAGAAAGAAAAAGAAGAAAGCAAAGCUGACGUUGAUAG
367033491	MYCTH_2310379	hypothetical-protein	EOG73BVRP	0.996343	0.221067	0.000808402	UUUGAAUUUUGAUUCUGGUCUCUGAAAUAUGUCGUCUAAUUAACUCGUUCAUUUUUACAG
46134955	FG09326.1	hypothetical-protein	EOG747PVR	0.996313	0.221067	0.000815013	CUCGAUCCCUUCAUUUCCACCUUGUUCGAGAAAAACCAAGACCGAUAAGACAAAAAGAAC
367024053	MYCTH_2314489	hypothetical-protein	EOG70CRMF	0.996304	0.220991	0.000816767	AAAAAAAAAAAAAAAAAAACAGACUGCGGUGUGCUGACGAUUGCUCCUCCUUUCUUCUAG
367028915	MYCTH_51627	extracellular-laccase,-lcc1	EOG7H79B9	0.996263	0.221067	0.000826065	AUUGCUUUCCUGGCUCGCUCCCUUAAAUAAAAUUAAAUAACCAAAAAUAACAAAAAAAAG
6324052	YNL277W	homoserine-O-acetyltransferase	EOG7M3J94	0.996899	0.267235	0.000828805	CUAAAGUUUCUCUUUAUUUGGAAUAAUAGAAAAGAAAGAAAAAAACGUAGUAUAAAAGGA
254566527	PAS_chr1-4_0260	hypothetical-protein	EOG7TQVDZ	0.996248	0.221067	0.000829369	AAUUCCUGUUAAAAACUUAAAAUUCCAAAUCUACCCCCAUCUUUCUUCCUUGUCCAUUCA
365991912	NDAI_0L00560	hypothetical-protein	EOG7TXKT4	0.997857	0.389594	0.000834882	CGACGCAAAUUUCCAAGAAAGGAGACAAAAAAAUAAAGAUACUACAAACAACAAAAAAGA
367005775	TPHA_0K00510	hypothetical-protein	EOG799312	0.996214	0.221067	0.000837018	AAUCUCCAGUUAAUUGAGGGAAAACCGGGAUAAAAUAAACAAAAUUAUAAAUACAUAAAG
67902630	AN8302.2	hypothetical-protein	EOG7WMCWD	0.996211	0.221067	0.000837619	GUGAUAUCGAAGAAAAGAGUCAACCGUUAGGUAAAGAAUCGUGGAACUAAUAAUAGCCAG
363749971	Ecym_2676	hypothetical-protein	EOG75XGWD	0.28548	0.00120088	0.000858056	UGUAGUCCAGAUUUGAUUUAGAAGUAUCUUAAUCUUUGCGUCCCUCUGAAGGAAUUAAAC
6319869	YCR021C	Hsp30p	EOG754J0K	0.281506	0.00120088	0.000862828	AACAAAACAACAAGUUUGAGACUUUAAUAUCUUUUGAUUACUAAAAACAACAAAUUUCAA
366991331	NCAS_0C00720	hypothetical-protein	EOG754J0K	0.272324	0.00120088	0.000873855	AACAAAACUUUGAAUUCAAUUUUAUCAAAGCAAAUUACAACUUCAAAUCAAACAAAUUCA
19114149	SPAC22A12.07c	protein-O-mannosyltransferase-Ogm1	EOG7BP89X	0.998366	0.53494	0.000873913	UUUUUAGUCCCCAACACAGAUAGAGGAAAAAAAAAGGAAUUUGUCGACGAAAGAGAAGAG
70985336	AFUA_5G01680	MFS-transporter	EOG7S4XG9	0.679663	0.00273593	0.000876419	GGUACCUCACUUCUUUUCUACCCUUGGGGUUGUCUGGUCGACAGCUAAUGUAAGAAUCAG
6320453	YDR247W	Vhs1p	EOG7712GG	0.997224	0.315747	0.000876586	GUGAAAUACUAAAGUAAAAUAAAAUAAGAGAAAGAAAAAAAAAAAAAAAAGAAAAAAGUA
254565475	PAS_chr1-1_0200	Cytosolic-aspartate-aminotransferase;-involved-in-nitrogen-metabolism	EOG793BHW	0.6777	0.00273593	0.000881789	AGAGUUUUUCGUGAACCCCUUGUUCUUUUCUUCAUCCAAAUCAGACCAUAUCAAGUCAUC
367034069	MYCTH_2310900	hypothetical-protein	EOG79CZ8G	0.85765	0.00620678	0.000883532	UUUCCGUGUAGUAAAAGAAAAAACAAAGUACCCCGGAUGUGAGGAUCUGACGGUGAACAG
33438852	YMR001C-A	hypothetical-protein	EOG7N6416	0.995981	0.221067	0.000888368	AAACAAACCCAAUAAAGAAAAUCCAAAAUAUAGAACGAAUAAAUAUCUCGAGGACCUGGG
85014173	ECU09_0300	hypothetical-protein	EOG7H4F3G	0.995925	0.221067	0.000900774	UUGCAGCCUUUAUUGAUGAGUCUAUAUCCGUGUUAUGAAAACCUAUAAACAAACCCCGAG
363750666	Ecym_3239	hypothetical-protein	EOG76QFRJ	0.990671	0.0971486	0.000906343	CUUAGAUCAGUGUGAAAGAGGAAAAAUUAUAACAAGAGAGAUUUCUUUUCAAGGAUAGAU
67528336	AN4366.2	hypothetical-protein	EOG7NGQQV	0.995882	0.221067	0.000910327	AUGUAACCAUACUCCUCCCCUUUCGCGAAUCUUACUUGGAAUUCCGUAUAAAUUUAAUAG
367015244	TDEL_0F00990	hypothetical-protein	EOG735453	0.94917	0.0180622	0.000918101	AAAGGGAUUAAUUCGAGUUGGUCUGAUAGAGGAUUUAUAAGGAUUAAAAAGGACCUUUAA
365987796	NDAI_0F01670	hypothetical-protein	EOG7CCC4W	0.980165	0.0466465	0.000925219	ACUCUCCUCUGUACUCCAUCCAACAAAAAGCAAAAAAAAAAACAAGAAAAUAAACAAACA
321254338	CGB_C7430C	hypothetical-protein	EOG70S7G3	0.995807	0.221067	0.000926836	UCCUGACCCGUAAAUUCUAUUCCUAUUCUUUUGAUUUCAAACUGAUAUAAGCCUAAACAG
50289307	CAGL0H06633g	hypothetical-protein	EOG7MKWFS	0.858295	0.0065704	0.000931059	AAGGAUAUCAAUACAAAUUACCGUACCAAUUAAAAAAAUAAAUAAAUAUAAAACUACAAC
363754279	Ecym_6147	hypothetical-protein	EOG7RFTVM	0.995769	0.221067	0.00093526	AGGAAAAGACAUCUAACUAGAAAUAGAAAUAGAAAUAGAAGAAACAAAGCGAAGAGAGCG
302307203	AGOS_ADL312C	ADL312Cp	EOG7SV14T	0.997241	0.343789	0.000948414	CAGGAAGGAGGUGAAAAUGUGGGGAGCGUGGACGAUGAGCGGGCAGGACGGAAGAGCAAG
321265019	CGB_M0140C	hypothetical-protein	EOG7N37PV	0.995709	0.221067	0.000948491	UUUUCUCUCCCUGUCUCGCGCCAAGUCAAAAAAGAAAUUAACCCCAGCUCCUAUGCGUAG
145250433	ANI_1_328134	[NU+]-prion-formation-protein-1	EOG7Q2NDN	0.418347	0.00163402	0.000950431	CAUCUUGAAUGGUACGUCCCACUAUCUUGUCUCAAGUACUCCCCUUACUGACUCUCGCAG
367001771	TPHA_0E00920	hypothetical-protein	EOG7TN02X	0.992883	0.133572	0.000950627	AUACGUUGAGAUCUGGAACUGAAGAAAACUAUAACGAAUCAUUUAGAAGUUGCGACCAAG
71000285	AFUA_3G07740	hypothetical-protein	EOG7CG7B9	0.9979	0.457049	0.000959962	ACCCCACUCUGAAAAAGAAAAAGAAAAAAGAAAACACCUUCUGAGAUCCUCCCAGAGUCA
366997398	NCAS_0J01440	hypothetical-protein	EOG7WX0RB	0.946483	0.0180622	0.000966631	UCUUUCCUCCAUGUCUCUAAACAAAACCCAAUCCACACCAAUAAAAUUACCCCAAUCUAA
365985732	NDAI_0D01410	hypothetical-protein	EOG7GN30D	0.997499	0.389594	0.000974197	GAUAAAAAAAACUCAUUGAAAGAGAAAGGAAUAGAAGAUCAAAUACAACGUAGAAAAAAA
363754067	Ecym_6027	hypothetical-protein	EOG73RBMG	0.995558	0.221067	0.000982031	GAAAAUUUUUCAUGUUAGAUGAACUAAAGAAGAUCCUAAAGGGAGUUUAAGGUUAUAUGA
367006398	TPHA_0L01410	hypothetical-protein	EOG7GJ6QQ	0.978006	0.0466465	0.00102594	UGAAUAAUGAACUUUUAACUUCCUAUACUCAAAAGAAUCAAACAGAACUAAAAACAAACG
367019728	MYCTH_2088191	hypothetical-protein	EOG78H45S	0.683322	0.00325939	0.00103218	GGGAGAUCUCAAAGAACAAAAGUAAAGGCUGAUCAAAGUUUGUGUGUGUUCUUCCGCCAG
365985568	NDAI_0D00590	hypothetical-protein	EOG7D5B1T	0.997859	0.483985	0.001036	UAGUAAUUGAAAUUGAAAAGUCAAAAAAAAAAAAGAAAAACAAAAAACAUUCGCCAUUAA
50286293	CAGL0D03674g	hypothetical-protein	EOG7Q2NDN	0.357453	0.00163402	0.00104993	UAUGACUACACUUACAAUACUCAUAACUUCCAGAAAAGAGUUAAAAAGGACCAUAGAACC
145230081	ANI_1_1258014	neutral-trehalase	EOG751NPZ	0.89177	0.00971389	0.00105134	CUUCCUGAUGAAUAAUAACAACUACGCGAAUGUAACACUAACCCGGUCAAUUUUCUCUAG
254586235	ZYRO0G16214g	hypothetical-protein	EOG73BVR1	0.994749	0.200641	0.00105364	UUUUAAAGAAUGGAAAAGUAAGAUAUUGGUAAAAAAAAAAUAGCAGAAAAAAGAAGAAAA
150864118	PICST_54946	regulator-of-Ty1-Transposition	EOG769ZTW	0.997965	0.518114	0.00105429	ACUAAUGACAAAAACGAAGAGAUUACCACCCCUUCAAAAAAGAAAACGAAGAGUGCGAAG
67541947	AN7137.2	hypothetical-protein	EOG7S4XG9	0.614597	0.00273593	0.00105444	AGUGAUUUUCUUGUGAGUAAGCCCGAUCGAUGUUACAGUAAAUAUGGCUGACCGGACCAG
365989314	NDAI_0H00700	hypothetical-protein	EOG79GTM5	0.997878	0.497936	0.00105641	GUUGAAUUAGAAAGAAAACCAAACCAAAAAGUUUUUAAAAAAGAAAAAAGAACAUUAACA
367000802	TPHA_0D00580	hypothetical-protein	EOG7X0VRS	0.933356	0.0159431	0.00106252	AAAAAUAAGUUUAAAAAAAUUAAACUUAAUAAUGGAGUUGCUAAAAACAAUAUAGAUUCC
254567904	PAS_chr2-1_0175	hypothetical-protein	EOG728940	0.997236	0.389594	0.00107686	AAAGUGAAAAAAAAGAAAGAGUCAUCCGAGAAAUUCCUCGUACUUGAUCAAACACCCGAG
50423061	DEHA2E18568g	DEHA2E18568p	EOG7MKWFS	0.835965	0.0065704	0.00107778	UUCAAGAAAAAAAAAGAAGUCUUUGCUAAUAUUUGUUUAAGUUAGAAGAAUAUAUUCAAU
365981193	NDAI_0A00270	hypothetical-protein	EOG75XGWQ	0.997767	0.483985	0.00108095	AAACUACUAUUUACAGUUUAACAAAAGAAAGUAUUGAAAUUAAUAAAAGGAAAAGAAAGA
367004879	TPHA_0I02350	hypothetical-protein	EOG7MWH89	0.964539	0.0305745	0.0010842	AAAAAAAAACAAAGGGAAAGAAAUAUAAAGAAUAAGAUAAAGAUAAAGAAGCAAAACCCA
367003117	TPHA_0G00200	hypothetical-protein	EOG7BS4JQ	0.995054	0.221067	0.0010933	AAACAACAAUCCCGCUUGAAAAAUAUAAAAAAAAAUAUAAUAGUAAACUAUUUUAAAACA
254576861	ZYRO0A00968g	hypothetical-protein	EOG715QDR	0.995047	0.221067	0.00109489	GAACUGAUAAAGGUUACUAAGGAUAAAGAUAACAAAAGAAGAGAGGGAAAGGGAACGGAA
367034177	MYCTH_98458	hypothetical-protein	EOG72G1HT	0.995362	0.238173	0.00110475	AAGAAAAAAGGGGGGGAAGAAGAAUGAAAAAAAAAAAAAAACUGACGACUGCCUUCCCAG
254571693	PAS_chr3_0728	ATP-binding-cassette-family-member	EOG7Q2NDN	0.310775	0.00163402	0.00112621	CUUCUGCCCUUAAAGUUCUAAUAAACCACUGGAAAACAAAACCUAAACAAAUUUAAGUGU
50425609	DEHA2F24398g	DEHA2F24398p	EOG7Q2NDN	0.310377	0.00163402	0.00112686	UUUAAUAAGAAUUCUGAAGAAUUUUUUUUAUUCUUUUCUUGUUCUAACUAACAUUGGAAA
321261359	CGB_G5490C	mitochondrial-processing-peptidase-beta-subunit,-mitochondrial-precursor-(beta-mpp)	EOG7BW0TR	0.994876	0.221067	0.0011327	AAAAAAAAAAAAAAAAAAGAAGAAGAGUUUUGAGAAAACAUGCUAAUGUCAUAUUUGUAG
398365455	YNL014W	translation-elongation-factor-EF-3	EOG7Q2NDN	0.30667	0.00163402	0.00113291	AGUGUGGUGCAAAAAAAGAGCCUUUUAAACCAAAAAUAAAUAAAAAAAAGGAAUCACAAA
367008398	TDEL_0A01560	hypothetical-protein	EOG7X6MC1	0.994329	0.200641	0.00113778	AACUGAGAAAAAUUUCAUAGAGACCAUGAUUAAUUACCAGAAGAUCUAUCAAGAAAAAAA
365984076	NDAI_0B05960	hypothetical-protein	EOG7FJH7X	0.98121	0.0607885	0.00114224	ACCGGUAGUAAAGAAGAAGAAAAGAAAUAACCAAAAAAAACAAAUAAACAACUAUUCAUC
50285287	CAGL0B02343g	hypothetical-protein	EOG70CRGB	0.986583	0.0856669	0.00114937	CAAAAAAAAAAUAAUAAGAAAAGGUCAUAAGGAAAUAAAAAAAUAUAUUUACAAUUAUCU
367003141	TPHA_0G00320	hypothetical-protein	EOG7DZ8XP	0.879832	0.00971389	0.0011673	UAUUGAUUUUAACAACCGGUGGGAGCAGAGUUCAUUUGAAGAAAUACAGACAAAGAGGAC
126274397	PICST_86162	hypothetical-protein	EOG7XPZHD	0.933641	0.0176834	0.00117346	GAUUAGAAAUCCGUCGAAAAGCUGUUAGAAAUUGAAAGAGAUUACUAGACACAUUUAGAG
321265135	CGB_M1170C	aspartate-aminotransferase,-mitochondrial-precursor	EOG793BHW	0.566247	0.00273593	0.00118672	AACGUUGAUGUGAGUUGUUUUAUAACUUUUUCAUUGGAUGAUCAGUUGACCUCCAUUUAG
254581228	ZYRO0D03828g	hypothetical-protein	EOG7X0VRS	0.924735	0.0159431	0.00119995	UUUAUUAAGAAUUGAUCGACGAGGAUCGAAGAAGAAUUCCUGACCUCAGAGAGUUUGAUA
50294193	CAGL0M03729g	hypothetical-protein	EOG708W7W	0.997638	0.510894	0.00120654	AACGAGAAGAAAAGAACGAUUGUAUAGCCUAUCGACAAUAAAAAAACCAAAGAAACCAAU
6322521	YJR061W	hypothetical-protein	EOG7HQNHH	0.992672	0.165434	0.00121235	ACGAGAGGAAGAGAAAGAAAGAGAGAAAGAGAAAAGAAAGCGAAGCAAGAUACAAUUCCA
367020892	MYCTH_2297117	hypothetical-protein	EOG7HQNM0	0.905944	0.0129394	0.00121703	ACUUGGAAUAGUCUUCUCUUCUUCUCACGAUUUUCCCCUCCCCGCUGACGUGAAAUAAAA
254570525	PAS_chr3_1157	hypothetical-protein	EOG7PGF4J	0.994455	0.221067	0.00122591	AAGUUGCCAUUCAAAAAGUUUAUCAUUCCAACGACCCAAAGGACCGUUUAAUUAAGAGAG
365981769	NDAI_0A03180	hypothetical-protein	EOG7X3R4R	0.996095	0.315747	0.0012329	AAGGUAAAAAAUCGAUAGAAGAGGAACCAAUAAAGGAAAAUUAUAAAGAGGGAAAAAACA
254581014	ZYRO0D01386g	hypothetical-protein	EOG7DZ8XP	0.870914	0.00971389	0.00125393	CUUCCAUUUAAACUCAUUAGAAGUGCCUGAAUAUACGGAAAUCCUCAAGGAAUCUUAUCA
50418787	DEHA2C05236g	DEHA2C05236p	EOG793BHW	0.538631	0.00273593	0.00126227	UUAGGACGUAGUUAUACUGUAAAGAAUCUAGAAUAGGUAUACCAAUAGUAAAACAUAAAU
50287633	CAGL0F06413g	hypothetical-protein	EOG7VB2Q3	0.98848	0.109593	0.00126248	AAAAAGGCCUUAAAACUUUUGAAGUUUGAGAUAGGAUAGACGAAGAAAAAAUAAAUAGAG
6322973	YLL055W	Yct1p	EOG7B31X2	0.994252	0.221067	0.00127075	UUCUUGAAGGUUGAACAAAACAUCAAGAGAAAAUAAAAAAGAAAAUAUAACAAAAAAGAA
6325123	YPL134C	Odc1p	EOG72ZCR5	0.897522	0.0124254	0.00127332	UUUAUCUCAUUUAUUCUCAAGAUAGAACUGUAACGAGGGUGAAAGAAAAAGAACUGUAAG
254584957	ZYRO0G00902g	hypothetical-protein	EOG78D7WV	0.996651	0.383056	0.001283	UGUGAACAAAAAAUUGAAGAUAAAGAAAAAGAGUUAGAAUGGUAUAGAUUAAAGACCCUG
50293465	CAGL0L08448g	hypothetical-protein	EOG7DFXR0	0.896097	0.0124254	0.00129103	CUUUAAAUUACAUUAAGAAAACAAAACAAAACAAAACACUACACAAGAAAAAAAAAUAUC
45190277	AGOS_AEL329W	AEL329Wp	EOG7JT76F	0.643698	0.00370312	0.00131943	GGCUACUCUGGCAAGUGGAAUUGAGCGAUUGCUAGCGAAGACACAGUAGUGUGUAACAAG
46121439	FG05098.1	hypothetical-protein	EOG75B8GD	0.994006	0.221067	0.00132508	AAGAUGUAAGUUGAACUCGAACGUCCACGGAAAACAAUCAAGUUGCUAACAAGUCGAUAG
321251712	CGB_B3360C	hypothetical-protein	EOG7S4XG9	0.515221	0.00273593	0.00132632	CUUCCGUGUAAGUUUUUACUUGCCAAUGGUUUUUUGAAACAUGACUAAUUGUAAUGAAAG
45190826	AGOS_AER223C	AER223Cp	EOG7T1RKJ	0.995031	0.267235	0.00132785	CUUCAAGGAGGUUUACACGGUUGGUGGAGAAGGCUGAAAAAAAUAGCGGACGUCCCAAGG
367005286	TPHA_0J01190	hypothetical-protein	EOG78M09B	0.997329	0.497936	0.00132987	GAAGAAGAAGAAGAAGAAGAAGAAGAAGAAGAAGAAGAAGAAGUAAUUGAUCAAUCUAAC
365982948	NDAI_0B00300	hypothetical-protein	EOG76DV3V	0.997039	0.457049	0.00135348	UUUUGACAGGAAGUUUUCAAAUCGGAAGAAUCAAAAAGAAAAGAACUGAUAAGGAAAAAA
126274587	PICST_80440	aspartate-aminotransferase	EOG793BHW	0.5044	0.00273593	0.00135593	UUCGUGAACUUUUUCUUUUCCUCCUUCUUUUCCUCCUACUCUCUUCCUUCUUGCCUCAUA
367000363	TPHA_0C03310	hypothetical-protein	EOG71ZPBJ	0.97752	0.0607885	0.00136652	CGACCCAUAGUGAAACCAAAAAGAGCAAAAAAAAAAAAGGAAAAGUAAUAAUAGAGGAGA
6324074	YNL255C	Gis2p	EOG7GFBDX	0.970665	0.0466465	0.00136839	UUGUAUUAUUUUAAGGCUUUCCCUUCAGAAAUCAGGAAAAAAGAAAAGAAUACGAAAAAG
366989603	NCAS_0B01090	hypothetical-protein	EOG7M6DK6	0.98981	0.135637	0.00138218	UUCCUCCUAAGAAUUAGAAAAAGAGAACUCCACGAACACAUCAAACAAUCCCAAUUUACA
302307838	AGOS_AEL260C	AEL260Cp	EOG7DZ8XP	0.856882	0.00971389	0.00139023	CACGAAACUCAGAAAGACAACUGGUAAUCACGCGACCUGUCAAAUGCCCCAAGAACCACU
6321734	YGR295C	Cos6p	EOG74TX82	0.704079	0.00472583	0.00139847	AAAGCCAGAAGUUAUUAUUUUGAAUAAAAAACCCCUCGAACUGCCAUCUCACUACCGAAA
254565143	PAS_chr1-1_0043	hypothetical-protein	EOG7M0P14	0.996409	0.389594	0.00139904	AAGAAAGAAGACUCUUAACGGAAAAGAAAAUCAUUUUGGAAAAAAUAGAAACUAUCACAG
6322684	YKL164C	Pir1p	EOG7FNCJZ	0.891096	0.0130649	0.00142282	AAUACACUGGUAUUAAAAAAAAACAAACUACAAAACUCCCCUAAUAGUAUAUUCUAGAAA
363753812	Ecym_5567	hypothetical-protein	EOG72RNB3	0.905772	0.0152874	0.00144051	AGGGAAAAUAUUAAUUGGACAUAUAAAAAAAUAGUUAGGUAUCCAGAAAGCGGUAAAAAU
367018534	MYCTH_2294446	hypothetical-protein	EOG7JX3DH	0.996292	0.389594	0.00144475	ACAUGUUGCGAGACAAAUAGCUGACCGAAGAAAAAAAAAAAAAAAAAAAAAAAAACCCAG
367026472	MYCTH_2303215	hypothetical-protein	EOG7VDXXV	0.993416	0.221067	0.0014554	CACUCCCCCCUUUUUUUAAUGAAAAAUAACGAACGUACUGACACAGCUGACUGAACCCAG
366994119	NCAS_0E03980	hypothetical-protein	EOG7S4XG9	0.465489	0.00273593	0.00146238	UUCUUUCAAGACAAAACAAGAAGACACACAUCCACUUGGAACUAAUACUCGACCUGAGAG
363754169	Ecym_6087	hypothetical-protein	EOG793BHW	0.462942	0.00273593	0.00146935	GACGUUUAGGGAAGCUAGUUUGAGUUGUACUUGUCAGGGUGAUUUUGAUUGUAUUUGAAG
50290943	CAGL0J04554g	hypothetical-protein	EOG793BHW	0.462916	0.00273593	0.00146942	CCAAUAGAUAUAUCAAUUAGUUCCGUCGAGUGAAGGUGAACAAAAAACACAUAAUCAACA
367005084	TPHA_0J00160	hypothetical-protein	EOG71CFVT	0.987333	0.116609	0.00147706	CUAAAUAAAGCACUGAAAAGAAAUAUUGGAAUCAGGUCUAAAAGGUUUUCUUAAAUAUAC
67538818	AN5579.2	hypothetical-protein	EOG712V4J	0.916154	0.0176834	0.00148268	UGGUAAGAUUCUGAUUUGUUCUCCCUUUAUUCUUAUAAAUUCCCGCUAAUGGAAAACUAG
254570273	PAS_chr3_0040	Mitochondrial-inner-membrane-transporter,-exports-2-oxoadipate-and-2-oxoglutarate-from-the-mitochond	EOG72ZCR5	0.877893	0.0124254	0.00151723	UCGUUUUUUCCAAUACCUGAUACUUGAUUCUCUAUUCUUUCUGGCCUUCAAAAUAAUAUU
294656903	DEHA2D16984g	DEHA2D16984p	EOG779P6S	0.954642	0.0335495	0.00152175	CUAUAAAAAAGGAACGGAAACCCUGAAAUUUUAGUAUUAAUUUUAAUUAACGAAAACACA
254584888	ZYRO0F18634g	hypothetical-protein	EOG77HDPD	0.992945	0.221067	0.00155973	UUCGUAUCUUUGUAAUGGUCAUCAUCGAUUAAAUCGAAAAAAAAAAUAAAAUAAAAAAGA
46108688	FG01226.1	hypothetical-protein	EOG78H45S	0.517679	0.00325939	0.00157207	CCAACACUGCCAGAUGUCUCUGUUUCGAACCUGGAACGCUAACUGGACCUCUAAUUACAG
367016307	TDEL_0G00740	hypothetical-protein	EOG7S4XG9	0.423766	0.00273593	0.00157654	UUAUUUUUCACUCGAAUAAUUGAAUAAUAUUAUUCGAGAUUCGCUUUGAAUAAAUCUAAA
6320760	YEL075C	hypothetical-protein	EOG7MWHBM	0.995005	0.315747	0.00157724	CUUGUCAAAAAGCAUAACAAUCAACAUACUAUUGUUAAUUUCGAAACUUACAAAAAUAAA
365984265	NDAI_0C00610	hypothetical-protein	EOG7XPZHD	0.910802	0.0176834	0.00157733	AUUUCAUAAAAAUAAAAAAUAAAACCAAAAAUUCAAGGAAUAAACACAUUUUAAAUAAUA
367033381	MYCTH_98157	hypothetical-protein	EOG708W78	0.992804	0.221067	0.00159082	UGAAGCAAGAAAAAGAGGGGAAGAAGAAGAAGAAGAAGAAGAAGACUAAUGGCUCUACAG
254571331	PAS_chr3_0548	Beta-subunit-of-the-capping-protein-(CP)-heterodimer-(Cap1p-and-Cap2p)	EOG78H45S	0.506426	0.00325939	0.00160875	AAUCCGAUCAUAGUUACCACGACAGUUCAUCCCCCAAUCCAUCUCCUCUCUACAGUAAGA
45190311	AGOS_AEL295C	AEL295Cp	EOG7J9W29	0.754504	0.0065704	0.00161301	AGAGCGGUCAAGUCGAAGAUCGCGCAGCGGCGUUUUUGUGCAAGUGGGCGAAGGAGAACA
367008474	TDEL_0A01940	hypothetical-protein	EOG793BHW	0.409533	0.00273593	0.00161548	CCAGAGAUCAUUUGAGAAUUUGAAGCUGCCGUGAGAAUCCAUUGAACCAGGCCAUCGACU
294654984	DEHA2B02310g	DEHA2B02310p	EOG78WM42	0.992677	0.221067	0.00161888	UAAAUCAAGAUUAAUGACUCAAAUUAUAAAUGAUAUUAAAGAGAGGACUAGAUAUAAGAA
254579527	ZYRO0C02178g	hypothetical-protein	EOG7XH723	0.9978	0.738342	0.0016242	UCGAACUCCUCCUAUAAAGAAUAGUAAGAAGAAAAAGAUCCAAAAGGAACCUGAUUAAUC
367024027	MYCTH_45679	hypothetical-protein	EOG7K9KFK	0.99485	0.315747	0.001626	AAAAGAAAAGAAAAGAAAAAAAGAGGAGGGAGGAAUAAACUAACAGUGACACAUUCAAAG
254570785	PAS_chr3_0283	Putative-amidase	EOG7ZKSKS	0.983666	0.100075	0.00163461	AUAAAACAUGGACAGGCUUCCAUUCGGUAGAGAUCUCAAAGAAAAACUAAAAAAAAGACA
367019944	MYCTH_2055557	hypothetical-protein	EOG78WM19	0.992565	0.221067	0.00164366	UUUUUUUUUUUUUUUUUGAAAUAAAAAAUAAACUAACUGUAGCCACUCUCUCAUAUAUAG
50292879	CAGL0L02343g	hypothetical-protein	EOG78M0CV	0.995686	0.383056	0.00165239	UCAAGAAAGAAAGGUACCCUUUUUGAACAAUUGAGUACAAAUAGAACAACUGAAAAAAAA
321251678	CGB_B3610C	hypothetical-protein	EOG7V1G2X	0.996892	0.532554	0.00165505	UGUUUUCUACCUUGACAAGAUUUCUCAAUUGACACUCUUUUUCCUCUUUUUUUUAAAAAG
6321595	YGR156W	Pti1p	EOG7N63XZ	0.992489	0.221067	0.00166052	UAUAUUUAGAAAACUCACAACUGGAGAAGACGAAGAACGAAGAACGAAGGAAAAAAAUUG
6324436	YOL136C	Pfk27p	EOG78PVN5	0.994724	0.315747	0.00166579	GAUAUAAGGAAAAGGAAGAAAAGGGAUAACGAACGCGUUUUUUCCGCUGGAAGUUUGAAA
366987263	NCAS_0A04530	hypothetical-protein	EOG7M6DJF	0.992428	0.221067	0.00167398	ACUGAUGACUCCAUAAAGUGAAAUUUCGAAGAGAAAACACCAAAAACUACGACGAAGAAU
321254109	CGB_C6460C	aminomethyltransferase,-mitochondrial-precursor	EOG7PCJS1	0.992871	0.235823	0.00168123	AAAAAGUUGGGUGUCCCAUUUCAUUCACUGACAAGAAUUAAAAAAAAAAAAAAAAAAUAG
6322786	YKL064W	putative-Mg(2+)-transporter-MNR2	EOG71ZP97	0.963779	0.0466465	0.00168957	UACUUCGACAGUAAAUUGAGAGAAUAAAAGUGAGAAGUGUAGAGAAGAAAAAGAUUAAAA
150951317	PICST_85822	NADH-dehydrogenase-(ubiquinone)-78K-chain-precursor,-5-prime-end	EOG7KWSS1	0.963684	0.0466465	0.001694	GAAAAUUAAAGAAUAACCAAAUUUUAUGAACCAACAAAACCAGAAAAACACUACGAACAA
145251800	ANI_1_1408144	MFS-transporter	EOG7S4XG9	0.374876	0.00273593	0.0017103	AAACCCUACCAACUUCUGACUAUGUGGUGACGGAUGUGGGGGUGCUAACAAUGGGAACAG
367018574	MYCTH_98773	glycoside-hydrolase-family-18-protein	EOG7WQ826	0.996252	0.457049	0.00171279	AAAAAGAGAAAGAGAGGAAAAGGGAAAGAGAAUGGCAUGCUGACUUGUUCUGACGUCCAG
50291955	CAGL0K04257g	hypothetical-protein	EOG73JM4P	0.992225	0.221067	0.00171886	AAAAAAAACCAAUUAGCCAAACGAAGGAAAUUAAAAUUACUAAUUAGUACUCAGAAAAUA
367034648	MYCTH_2311424	hypothetical-protein	EOG77WWQ4	0.996547	0.497936	0.00171956	AAAAAAAAGAAAGAAAGAAAAGAAAGGGGGACACAGCUGACAACAAAGGGGGGAAAAAAG
366995359	NCAS_0G02030	hypothetical-protein	EOG7XM398	0.991428	0.200641	0.00171998	GUUACCAAAAUCCAUUGAUUAAAAAACGAGAAAACCUGUCCCAGAAAAGAAGAAAAAUCA
254577657	ZYRO0A10296g	hypothetical-protein	EOG7JDR7K	0.992195	0.221067	0.00172533	AUCUGAGUAGGGUAAAAAAGAAUAAGACAAGAAAAGAGAAAGAAGGAAUAACUAAUAACU
367019114	MYCTH_2136659	hypothetical-protein	EOG7TJ3V6	0.99827	1	0.0017304	AAAAAAAAGAAGAAGAAGAAGAAGAAACACCUCCCCCGCUGACCCGAAACUGUUGUCUAG
50426399	DEHA2G05742g	DEHA2G05742p	EOG7966SQ	0.903593	0.0180622	0.00174132	GACGACUGGUAGACGUGACGAAAGAAACAUUGACGACGAGUGAUACUAACAUAUUAACAG
321263725	CGB_K0250C	hypothetical-protein	EOG7HQNM0	0.864117	0.0129394	0.00175824	UGUCUUUAGCACCGAUUACACGCUGACCCCCUUUGUUUUCUCCUUCUCCCUAAAAAACAG
254570661	PAS_chr3_0227	Primary-component-of-eisosomes	EOG7JT76F	0.521083	0.00370312	0.00177349	CAAACAAUCUCUCCCCCAUUUCAAGUUCACUUUCAUCAAUUGAAAACAAAUCAUCGGAAU
46124165	FG06460.1	hypothetical-protein	EOG77T1DG	0.991968	0.221067	0.00177563	ACCGAAAGCUCUACAACCGAACUACGGAUGGACAAUAAGAACUCUCUAGAAUACUUCAAG
398364227	YEL059C-A	Som1p	EOG79W9JJ	0.995349	0.383056	0.00178162	AAAAGGGGAAAAGAGAAGGAAAGAAAGACUCAUCUAUCGCAGAUAAGACAAUCAACCCUC
367017238	TDEL_0H00470	hypothetical-protein	EOG7DZ8XP	0.816162	0.00971389	0.00178578	ACCUUUUAAUUACUUAUCGUCUCAACUAAAAACUUGAAAACAACAAACAAAUACGCCAAA
50291781	CAGL0K02255g	hypothetical-protein	EOG735453	0.900845	0.0180622	0.00179096	AAGAGAGUAAAGAGUGUAAAGAGUGUAAGAGAGACACAGAGAGCAAGAAGUAGGACAAAU
295443012	SPAC6G9.16c	sequence-orphan	EOG79PK58	0.99181	0.221067	0.00181063	CGAUAAAGGUAUGAAAAAAACUUUACAUUCUUUCUCUUUUGCUGAUUAUUUGAAAUUUAG
50289685	CAGL0I00484g	hypothetical-protein	EOG7JT75H	0.997333	0.679186	0.00181171	AGGAAAAAGAAAACUAUUGCAAGAAAGAAAAAAAUAAAAUUAAAAUCUUUAUCUAAAAUA
254564551	PAS_chr1-3_0052	Biotin-synthase,-catalyzes-the-conversion-of-dethiobiotin-to-biotin	EOG7V76GZ	0.995785	0.431653	0.00181961	AAAAUAAAUCUUCUUGCCGACCUUCUUUAAUUCUUCCAUUUUUAAAAUCAAAAAGAAAAC
162312432	SPAC631.01c	F-actin-capping-protein-beta-subunit-(predicted)	EOG78H45S	0.440353	0.00325939	0.00182411	CAUAAAAAAGGGUAUUUUUAUUUUCUGUCAAUUUCAUUAUAUAAUUCUAACUUCAUUUAG
146323633	AFUA_4G03690	aldehyde-dehydrogenase-family-protein	EOG7Q2NFD	0.99169	0.221067	0.00183706	CCAAUUCUCUUUCCAAAAAAAAAAAAAUCCGGAUUUACAGGGUGCUAAUGAGGCAAUUAG
321253947	CGB_C5140C	tetracycline-efflux-protein	EOG72891G	0.914111	0.0213941	0.00183753	UCGAUGGAUACGUAAAAGCGAGUAGACAAUUUGCUGACGGGGUCGACGACGUGAACGUAG
45185503	AGOS_ACL185C	ACL185Cp	EOG7B05NZ	0.609346	0.00472583	0.00184616	GAGCAGGGACACACAAAGGAGUAACUAGGCUCUGCUACGGUUCGAGGGCUUUUGGAAGUG
254568588	PAS_chr2-1_0493	Essential-NTPase-required-for-small-ribosome-subunit-synthesis	EOG72C5C8	0.994151	0.315747	0.00184672	UAAAGAACGUGAAAAAAAAAAAAAAAAAACUUAUCUCAGCUCUUCCCCUUCAGUGUAAAU
145243280	ANI_1_240094	MFS-transporter	EOG7S4XG9	0.3234	0.00273593	0.00185113	GGUUCUGAGUAUGUAUUACGCCAACUUUGCCUUGAUCAUGUGACUAACAUUUGAAAUUAG
321262613	CGB_I0340C	histidinol-dehydrogenase	EOG7DJSVM	0.916853	0.0222665	0.00185138	CACCCAAAAUCGGACCCGUUGGGACAAUUGCUUAUGAUCCCCUUCUCUUAACUCCUAUAG
67523309	AN2111.2	hypothetical-protein	EOG7SJDH5	0.991572	0.221067	0.00186312	AAAGAAAAAGAAGAGAGAAAGAAGAUUCUCAACCUCUUAAGUCACAGCGAACAGCCCAGG
321253747	CGB_C4140C	mitochondrion-organization-and-biogenesis-related-protein	EOG712V6J	0.997818	0.86281	0.00188286	CCAGAAGAAACAAGAAAAAAAAAAAAAGAAAAUUUCGUAAACUGAUUACGUGGAUUACAG
50416155	DEHA2B13442g	DEHA2B13442p	EOG7FNCJZ	0.855774	0.0130649	0.0018843	CCCAAGAUUGAAGAAAUUGGAAAAAGUAUUAAUUAACAAAUCUUCACCAAUCAACCAAAU
363750524	Ecym_3159	hypothetical-protein	EOG7HF1X1	0.991475	0.221067	0.00188461	GUGAUAACUAUUAAAAUAAGCAAAGUAGAGAGAAUCUAAGACUUAAAAAAGUUGAGAAAA
67901784	AN7879.2	hypothetical-protein	EOG7RJQ0R	0.996954	0.622255	0.00189557	UAUCCUUUCCUUCCUUCCGUCCUUUCAUUAGUCCCUCGAUGAAAUCCUAACGAAAAAUAG
146323251	AFUA_3G03820	MFS-nicotinic-acid-transporter-Tna1	EOG7S4XG9	0.305384	0.00273593	0.00190042	GGCGGGUGGUAAGUAUCUUGAUGCGUUAAAAAACAAAAGCUACAAUGCUAAUGUUUUCAG
365983504	NDAI_0B03070	hypothetical-protein	EOG7J9W29	0.709386	0.0065704	0.00190945	CAUACAGGAUAGAAAGAACUAGACCUUAAAUCAAGCAUCUAUAAUAGAAAACGAGAGGAA
367035132	MYCTH_104267	hypothetical-protein	EOG7SJDFQ	0.996409	0.532554	0.00191232	AUAGAAAGAUAGAAAAGAAAAAAAAUUGUUAUCUUGAGGGAAAAAAGAACCGAAACAAAA
363751735	Ecym_4191	hypothetical-protein	EOG7BW0TR	0.991344	0.221067	0.00191363	GGAUGAUGUAUAGAGACGCCCCCACGGUCAUCUGGCGACGGAAAGAUUAAAGAGAAAAAC
46107228	FG00497.1	hypothetical-protein	EOG7JT76F	0.48251	0.00370312	0.00191633	UGUUGCGGCUUAUACCCUCGACUUACUGCCCCGGAAAAAAACCACUGACAGGAUCUUUAG
37362677	YLR027C	aspartate-transaminase-AAT2	EOG793BHW	0.298063	0.00273593	0.00192045	GCAACCGUCCAAAUUCUAAUGAACAAAAGAACACAGGAAUACAAGAACACAAGAGCGAUA
367012071	TDEL_0C04360	hypothetical-protein	EOG75TMQ7	0.99129	0.221067	0.0019254	CUUACGAUGGUUGUUGUUCGUUCCUCAGAGAAAUAGAGACAUAGAGAAAUUUGAAAGAAA
45187772	AGOS_ADL101C	ADL101Cp	EOG78H45S	0.407255	0.00325939	0.00193199	UACAAAUACGUCCCCUAGGUAGCACCGACAAAACGAAUACCAUAAAGUCAAUUGCCGCCU
50290091	CAGL0I05214g	hypothetical-protein	EOG78H45S	0.405608	0.00325939	0.00193735	UGAAUUGAACAUAAUUUUAGAAAUCACAGAGCUUCUUCCCUUACGCAAACAAGCCGAAAA
294654901	DEHA2B00374g	DEHA2B00374p	EOG7J70RQ	0.991119	0.221067	0.00196333	AAAAAAACAGAAACCAGAAAGGAACAUAUUUAUGAAGAAAUAUUUAAGAACAAUGAUCAG
367031408	MYCTH_108781	hypothetical-protein	EOG75TMQ7	0.990991	0.221067	0.00199157	CAAAAAAAGCAAAGAGAGAUAAUAAGAGAGAACUGACCGACUCCUUCCCCCCCUUCACAG
6322765	YKL085W	malate-dehydrogenase-MDH1	EOG7GJ6Q7	0.990928	0.221067	0.00200546	CGUGGACAUCUACGGAAAGGAAGAAAAAAAACAAAAGGAAAAGGAAGGAUACCAUAUACA
294658094	DEHA2F01166g	DEHA2F01166p	EOG7HQNHH	0.987834	0.165434	0.0020126	AGGAAACCGUCGAGUCCCAAAAAUAUCAUAAUAACAAGGAAACAUUAAUAUAGACCAAAA
254577603	ZYRO0A09680g	hypothetical-protein	EOG7673MS	0.945798	0.037335	0.00202362	GUAAGAAAAUAAGGAGAAAUAUAAUAAUUGUUAUCUGAGACUUUAGACGAAACUAUCGAA
254583590	ZYRO0F03784g	hypothetical-protein	EOG7X0VRS	0.872203	0.0159431	0.00203747	AAGUCUUGGGAACCUUUAAAGGAAUUUUGGAUCUUAAUCAGUGGACCAACCUAUUAUAUA
126274852	PICST_37347	suppressor-of-gal11-null	EOG72891G	0.904439	0.0213941	0.00204444	GAUUUCGGAACCGCGAUGAACAAUUCCGAAAAACCAUCUCAACAUGAUAAGAAUAUCCCU
50292101	CAGL0K05995g	hypothetical-protein	EOG7KH9TK	0.990684	0.221067	0.00205939	AAAAGACAACCACCGAACCAUAUAAAGGCUAAGGAAUAAAAGGGAUCUCAAACUCCCUAG
367002572	TPHA_0F01000	60S-acidic-ribosomal-protein-P0	EOG7PS1RV	0.981985	0.116609	0.00210067	CUUGAUAAAAGGAAAGUAUCAGAAAACCUUUAAACAACCUACAAAUAACAGAAUUUGAAA
6325024	YPL232W	Sso1p	EOG7X6MB5	0.981784	0.116609	0.00212413	AUACUUGAAAGAAAACCCUUUUACAAUUAAAAAAGGCAAUUAAAAAUAGAAACAAAUCAA
45201090	AGOS_AGL006C	AGL006Cp	EOG7JT76F	0.421435	0.00370312	0.0021425	GUCUGAGAAUCUUAUCGGACCUACAAAUACCGACUGCCAGACCAGUCUAAGCACGAGAAU
50285299	CAGL0B02475g	hypothetical-protein	EOG7RNK80	0.980452	0.109983	0.00214998	GGAUCCAAGUUGCUAACCCAAAGACCCACAAAAGAAGAAUAAGCCAAAACAAAGGAAAUA
367016585	TDEL_0G02130	hypothetical-protein	EOG7966SQ	0.879419	0.0180622	0.00217796	AUUGAAUAAAGAGGAACUUUACCAUUAGAACCUUCAAUUAACUGCCCUAAAGCUUAAGAA
70982602	AFUA_7G01020	hypothetical-protein	EOG79PK3V	0.990091	0.221067	0.00219045	UGGUGUAUAAGCCAAGCGAUGUGAUUGACUGAUGAUUGAUGAUUGAUGAGAUGGGUCUAG
254570689	PAS_chr3_0239	Putative-protein-of-unknown-function	EOG7TTQK5	0.658593	0.00646326	0.0022066	UAUGAAAGGGAACUCUACUCCAGUUUUCUACCCUUAGUAUUGAACACCUCCACAUCAGAA
6323730	YMR084W	hypothetical-protein	EOG7034RG	0.995563	0.497936	0.00220933	AAAAAGACUUUCAAAAGAUGAUCCAAUAAACUAGAUUAAAAACCCAAUAUAAGAAGAAGA
67903130	AN8552.2	hypothetical-protein	EOG79CZ8G	0.641991	0.00620678	0.00222208	CCCCGUCCCUGUCCCAGUCCCCUGCAAAGCUCAAAGCUGACCCUGUCCUUCGUAAAAUAG
367026235	MYCTH_100068	glycoside-hydrolase-family-11-protein	EOG7VQJQX	0.874302	0.0176834	0.00222278	GAAAAAGAAAAAGAAAAGAAAAAAAAGAGGAAAGAAUAAUUGGCUGACGGCAUCCCACAG
366992756	NCAS_0D02000	hypothetical-protein	EOG7T1RMH	0.989898	0.221067	0.00223314	UCGACCCCCUUAAUAUAGAAAAACCAAAUCAAAUCUAAUCUAAAAAAAAAUCAUAUCAUA
126137662	PICST_48210	hypothetical-protein	EOG7FNCJZ	0.828494	0.0130649	0.00224072	CGCCAUGAUGAAGAAUGCUGCGACGAUGAUGAAGAAGAAGAAGAUAAAGAGUUCGUUUCU
19075353	SPCC970.02	mannan-endo-1,6-alpha-mannosidase-(predicted)	EOG72RN80	0.776998	0.0101062	0.00225371	ACUUGGGAUGGUAUGUUUGACUGUUAAAAAAAAACAGUAUUGGUUCUAACUUUAUAAUAG
254577335	ZYRO0A06578g	hypothetical-protein	EOG790G92	0.994088	0.383056	0.00226449	AAGAGGCGGAAGGGUUUGACGAGAAAGGAAGAAAAAAAAGGAGAACGACUAACCACUACG
302306636	AGOS_ABR080W	ABR080Wp	EOG7XPZHD	0.871868	0.0176834	0.0022658	GGGCCCGGUUGCGCGAAAACCCAAGUACCGAUAUAUCGACCUAGAGCAAUAGUAACUAAG
321265492	CGB_N0060C	hypothetical-protein	EOG7HQNQ8	0.989734	0.221067	0.0022694	ACACCUCUUUCGAUUUAAAAAAGAAAUCCCAUCCCAAGCUGAAUUGAUUCACUUCCAAAG
50288125	CAGL0G02937g	hypothetical-protein	EOG779P6S	0.932047	0.0335495	0.00227977	UUCAAAUCAAUUAAUACUACACCAAACAAAAAAAAACUUUUAUCAAAACUAAAAAUAACU
50286015	CAGL0D00528g	hypothetical-protein	EOG76QFRJ	0.976524	0.0971486	0.00228067	GGAAAGGUACUGGACAUAUCCUGAAAGGAAAUUAGAUAAGAAAGUAACUAACCAAUAGCA
50288957	CAGL0H02585g	hypothetical-protein	EOG7P2Z22	0.764034	0.00971389	0.00229214	AGUUCUCAAAUUUUAAGGUAAAAGGUAGGUGGACUAACUCAUACAAAUAAAUUUGGAAAA
50288325	CAGL0G05313g	hypothetical-protein	EOG7GBG6D	0.996887	0.738342	0.0022985	AAAGAAACCAUUAAAAAAAAAAAAGAGAAGACACAAGAAAACUAAAAAAACCUGUAUGCA
50292329	CAGL0K08646g	hypothetical-protein	EOG7RBZKK	0.93831	0.037335	0.00230318	GAGAGAAAAAAAUAAUCACAGACUGCAAGUUACUUUCCCAAGGAGUUUCAAAAGGAAGAG
367033101	MYCTH_2309927	hypothetical-protein	EOG7MSMX8	0.99464	0.431653	0.00231356	AAAUAUAGAAAGACCUGGUGCUAACGAAGUUGCUUCCUGGAAAAAAAAAAAAAAAAACAG
321252602	CGB_B9440C	nuclear-pore-protein-seh1	EOG7TQVBP	0.98951	0.221067	0.00231897	CAACGCCCUUGGAUAGUCCACCGAAAAAUGAAAAAAGAAAGAAAACUAACUCUGUGAUAG
321262308	CGB_H4320C	hypothetical-protein	EOG7XM366	0.989427	0.221067	0.00233724	AUGAAAAUUUCUCCGUGAAAUUUCCCAUAUCUUUAAGCGAUUGACGAUUAAUGACUGUAG
6325407	YPR149W	Nce102p	EOG7DFXR0	0.811841	0.0124254	0.00233795	AAAAAUCGGUUAAAAAAACUUUUCUUCUCAAAGCAUACCUAAUAACAAUAUAAUCCCAUA
50293539	CAGL0L09339g	hypothetical-protein	EOG7J9W29	0.642202	0.0065704	0.00235088	UGUAUUAUAUUUGAAGAAAAAAUAUUUCACUGAACAUAAGAGACCAUCCCAUAACUUAAA
254579326	ZYRO0B16456g	hypothetical-protein	EOG7MKWFS	0.637941	0.0065704	0.00237888	AUCCUAAAAAUUGAUACUAGCAAACAAAAAUAUAUAUAAAAAAAGAUUAAUAUCUCAAAA
254564795	PAS_chr1-3_0165	hypothetical-protein	EOG7MWH89	0.921363	0.0305745	0.00240429	CCAGAAACUUUAAAUAUGCCAAACAAUCUCCCCCAAUCUAAGUUCUCCCUCUUCUAAAAA
294654350	DEHA2A01474g	DEHA2A01474p	EOG7034TC	0.995485	0.532554	0.00240437	UGAUAAAAAUAGCGAUUGGAAGAUCAAGAAUCGGAUAAAACGAAAAGGAUAGGUAGCACG
6320132	YDL070W	Bdf2p	EOG7Z69S1	0.992367	0.315747	0.00241	AAAAGAGAGAACGCGGAAAAACUGAAACAAACAGAUUGAGCGAAAUAAACCUCGGCGGCU
6321744	YHL043W	Ecm34p	EOG74TX82	0.489862	0.00472583	0.00241082	AAGAACUACAAGGAAGUUGUAACUGCAAAAAAAUGUCACCGGGACGAUAUCAUCACAAAU
363748917	Ecym_2106	hypothetical-protein	EOG75MW7H	0.975011	0.0971486	0.00242768	GAGGCACACAUCGACAGGUAAGAAAGUGAAUACAGAAAAUAAAAGGGAUCAGGAAGGAAU
6319514	YBR040W	Fig1p	EOG7HQNN3	0.981842	0.133728	0.00242825	CUUUGGUAGAAGAAAUUAUAGUAAACAAACAAACAAACAAACAAAAAAAAAAAAAAAAAA
330443702	YNL181W	hypothetical-protein	EOG7008JM	0.995215	0.518114	0.00247931	GAAAGGCUUUUUUGGAGAGGAACAGAAACAAAGAACAAAAAUUUUUAGAAAAAAAAAGAA
398365505	YKR097W	phosphoenolpyruvate-carboxykinase-PCK1	EOG7MKWFS	0.621153	0.0065704	0.00248917	CAAAAAUAAAAAAAAAAAACCAAACUCACGCAACUAAUUAUUCCAUAAUAAAAUAACAAC
365989976	NDAI_0H04020	hypothetical-protein	EOG73FQVZ	0.941504	0.0429768	0.00251397	ACAUUAAUUCUUUCCAUUCCUAAAAAUCUGAAACAAGAUAAAAAAAAGACAACGUAAAAU
366988507	NCAS_0A10810	hypothetical-protein	EOG70W3Q6	0.917328	0.0305745	0.00252766	UUAUUAAGACAUAAGAAAGAAAUAAAUUAAAACAAACAAACAAAGAAUUUUAAAAACAAA
367008322	TDEL_0A01180	hypothetical-protein	EOG74TX82	0.463388	0.00472583	0.00253594	GAGAACUUCUCUCAAUAUAAAAAUAACACUCAUCAGUACACUUCAAGAAGUACGAAAAGA
367016801	TDEL_0G03210	hypothetical-protein	EOG779P6S	0.923997	0.0335495	0.00254985	AAAAAAAAAUUAAGUUUCUUAAAUCCAUACUGCCUUUAAGAGACCAGAGAUGAACCACCC
363752874	Ecym_5039	hypothetical-protein	EOG7TTQK5	0.603472	0.00646326	0.00256286	AUAUGAUCAAUUACGUGAAUUUAAGUUUCAAAGAACUGUUAGGGCUUAUGAGCAUAGAGG
70984414	AFUA_6G03570	beta-glucosidase	EOG7HMS8F	0.995424	0.560506	0.00256495	GAGGUGGACUCUGACGCAGACAAGACCGGGGAGAAACCGAGGGAGCGGGUGAAAAUCGAG
321253379	CGB_C2550C	hypothetical-protein	EOG7Z95VJ	0.988354	0.221067	0.00257464	AAACCGCUCGUCCUUGGCCCCCUGCCAUGUCCAUACCCGCCCUAAAAUCGCAUAAAUCAG
254584714	ZYRO0F16654g	hypothetical-protein	EOG74J9HZ	0.988272	0.221067	0.0025926	UUAGAGGAGAGGAAAAAAAAAAGAAGACGAGCAAUAAAAGAACGAAAUAAUUCAUUCAAU
321248529	CGB_A0080C	hypothetical-protein	EOG7TN059	0.988242	0.221067	0.00259932	AGACGCGUACGUUGUUACUCCUCUUCUCUCUUCUCUCUGAAACUAAACCUCUGAAAACAG
367017344	TDEL_0H01000	hypothetical-protein	EOG7DNP7X	0.994746	0.497936	0.00261617	UUAACCAUGAUGAGUUUUUCUGAGAAUAAACUAUAAUAUAAAAAAAUAAAAUCCAAAAAA
363748797	Ecym_2042	hypothetical-protein	EOG7CZKGN	0.970582	0.0891041	0.00262124	AAGGUUGAGCGUAAAAGUGAAACAGUAAAAGGAACUAGUGUCGAGUGACAUCGCCAAGAA
19074644	ECU10_0350	RAS-LIKE-GTP-BINDING-PROTEIN-OF-THE-RHO1-FAMILY	EOG7SN8QP	0.994043	0.441277	0.0026289	UGAGGAAAAGAUGCAGACCUAAUAAACAGGAGAUCUCCUUUAAACUCCGUAUAAAAAAGA
321262623	CGB_I0250C	translation-elongation-factor-2	EOG7966SQ	0.85309	0.0180622	0.00265351	GCUUUUUUCUUGUCCAAACUGAAUUAUUUUUGACUGACACCAUCUCUUCUCUUUCCACAG
367011383	TDEL_0C00920	hypothetical-protein	EOG75MW6P	0.973436	0.100075	0.00265836	AAGGGAUCAACAGAACGGAUCUCGAGAUCUGAAGAACAAGUCAAAUAAAAUCCAAUCGUU
19074946	ECU11_1460	TRANSLATION-ELONGATION-FACTOR-2	EOG7966SQ	0.852761	0.0180622	0.00265946	AAGACCUCUACUACAGAGCGUGCCUAAUGAUUUAAGAACUGAAAAAUUUUCACCCUAAAG
367030213	MYCTH_2307164	hypothetical-protein	EOG7SXWCF	0.987964	0.221067	0.00266077	AAAAAAAAAAAAAAAAGGUUCCGCCCUCGUUCCUCUGACCCCACUAACGCGUAACGGUAG
67541985	AN7156.2	hypothetical-protein	EOG751NQJ	0.983894	0.165434	0.00266447	AGAGCACAUCAUCAACCAAAGGAAAUAAAGAAAAAGAGAGCAUAGACAAAAAGAGAGAAA
126139772	PICST_50785	hypothetical-protein	EOG7PP5KT	0.991542	0.315747	0.00267066	AAGAAAGAGAAAAACGACAAUGAGUCUGUUCAAAAAGAAGAGGAGUACGACAAGUAUGAG
365989294	NDAI_0H00600	hypothetical-protein	EOG7CRV1B	0.996473	0.762081	0.00268788	AUAAAUAACAAUUACAUACUACCAAGAGGGAAAAAAAAAAAAAAAAAAAAUUUAAAGACU
367019260	MYCTH_99077	glycoside-hydrolase-family-26-protein	EOG76X68B	0.994601	0.497936	0.00268817	UCCCGGGAAGAAAAACAAAAAAUAAAAAAAAAAAUUUCGAAACUGACUCCUCCCGACCAG
365985389	NDAI_0C06250	hypothetical-protein	EOG7JT76F	0.269476	0.00370312	0.00270522	ACUAAAACUAACAACAAAGUAAUCCAAGACAAGACAAGACAAGAUUAAAGUAAAACCAUA
367009870	TDEL_0B00960	hypothetical-protein	EOG7P2Z22	0.720684	0.00971389	0.00271325	AAGCAUUGGGAUACCAUAAUACUUCUGCUCAAUUCGAAAAGAAGCAAUUGAGAAUCAAAA
366993571	NCAS_0E01200	hypothetical-protein	EOG7JT76F	0.264585	0.00370312	0.00272333	AGUGAUCAAUCAAUCCGUAUAAAUAACAAAGCAAGCAAGCAAACAAACAAACAAACAAAC
254579389	ZYRO0C00440g	hypothetical-protein	EOG7F255B	0.99189	0.33687	0.00273196	AAAAAUUCAUGUUAAACUAAACAUCACUUCAAGAAAGAGAAGAGUAGAGUGAGGACCAAA
50409844	DEHA2A13376g	DEHA2A13376p	EOG7M6DKZ	0.789538	0.0130649	0.00274967	UUCCAUCUAGGUCUUGUUUUGGAUAUUAAGAAUAGUCAAGAAUAAAAAAAUAUUUUUCAA
46108182	FG00973.1	hypothetical-protein	EOG7BGHW4	0.987544	0.221067	0.00275356	UUCUAUUUUCGUAAGUAAUUUCUUACUCAUCCCGGAACUUUAAACUGACUUUAUAUUUAG
6322296	YJL165C	Hal5p	EOG7008J9	0.993966	0.458445	0.00276612	AAUACAAAGGAGAUAGAGAAACUUGCUAAAUAAAAAAAAAAUUUUGAAAAAAUAAAAACA
150865203	PICST_72144	hypothetical-protein	EOG7H4F6P	0.974694	0.109983	0.00278328	UUCAAGAAUCAAAAAAUUGUAAUAUCUGAAUAAUUCCUCUUCAUUAGAAUAUCAGAAAUG
50290765	CAGL0J02530g	hypothetical-protein	EOG718KQC	0.987398	0.221067	0.00278585	AUUCAUUUUAAAUUCUUUCUCAAAAAAAAAAAAAAAAUACCAUAUACAAAAAUUCCGAAC
294655603	DEHA2C02068g	DEHA2C02068p	EOG7B05NZ	0.408176	0.00472583	0.00279686	GGGGUAUUUCAAUUUAAAGUGUUUUUCUUUUAAAAUUAUACACUUAAUUCAAUAAAAAAG
294654477	DEHA2A04994g	DEHA2A04994p	EOG7HQNM0	0.78369	0.0129394	0.00279891	AUGGUCUAGAGAUUUCAUCUUCUUCUCAACUAUCGAAUUUAGAGAAAGGAUUUAAUUGAA
46102706	FG00056.1	hypothetical-protein	EOG7NSBFZ	0.987245	0.221067	0.00281975	UCUUUCUUUUUGAUCCGUUUCUCUCUUUUGUGUAAAGAAUAAAGCUGACUAGGUUUAUAG
254577185	ZYRO0A04796g	hypothetical-protein	EOG7HQNNQ	0.952141	0.0591676	0.00283172	CUUUGAUACUUGUCUCUUAUCCCAUCAGAAACAAACAAGAACAAAACAAAACAAAACAAA
321265702	CGB_N2460C	60s-ribosomal-protein-L17	EOG7P02WD	0.987167	0.221067	0.002837	GUUUUCAAGAGAAUCAAGUGAAAAAUUGAAGAGGAAUGAGGACUGAUAUUGGGACUUUAG
50289967	CAGL0I03828g	hypothetical-protein	EOG780RVQ	0.987046	0.221067	0.00286371	UUUUCCAAAAAUUAAAAUUAAAAAAAAAAGUCAUACAUUACCCCAAAACAAAAUUCUAAU
46116668	FG04176.1	hypothetical-protein	EOG7KM64G	0.990904	0.315747	0.00287209	CAAACCAAAGUAUUCCGAAAAUACCCCAAAAGUAACGUCUUUUCUCGAAAAACAAUAAAG
50289963	CAGL0I03784g	hypothetical-protein	EOG7M6DKZ	0.780103	0.0130649	0.00287295	AUUGACUGAGACUCACCACUAAGGCCUUUCCUGGCUUCUUCAAAAAAAGGAAACUGGAAA
50420193	DEHA2D03718g	DEHA2D03718p	EOG735453	0.839912	0.0180622	0.00289154	AGAUUCAAAAUUUCAUCGGGUGAAAAAUUCUGAAGUAAACUAGGAAAGAUUGAAACAAGU
363751487	Ecym_4063	hypothetical-protein	EOG7DVDMW	0.994182	0.497936	0.00289719	GCAGGAACACCAGACGUAGUUGGUGGUAUCGGAGAGAAAGAAAAGACGAACGCUAAGAAU
70985968	AFUA_3G01670	MFS-hexose-transporter	EOG7Q8CX5	0.913139	0.0335495	0.00291415	UAGGUCUCUCCCUUCCUUGAAAACUCGUCCUUUCCGUCGUCGACACUAACCCCGUCGCAG
14318460	YFL059W	Snz3p	EOG7TN031	0.990742	0.315747	0.00292305	UCGACCCUUCUGGGAAAGGAACUAUAAUAGAAAAAUAAGUAUAUCGUAAAAAAGACAAAA
50287255	CAGL0F01947g	hypothetical-protein	EOG7K0ZNC	0.986762	0.221067	0.00292648	GCGGAGACUGAUUAAAUUGAAGUUCAACCGAAAGGGAAAAGAUAUAAAAGUUUUGAGAGA
6323996	YNL333W	Snz2p	EOG7TN031	0.990711	0.315747	0.00293301	UCGACCCUUCUAGGAAAGGAACUAUAAUAGAAAAAUAAGUAUAUCGUAAAAAAGACAAAA
146324693	AFUA_8G02000	sorbitol/xylitol-dehydrogenase	EOG79CZ8G	0.525869	0.00620678	0.00294283	CCCUUGAUGUGGUCGGAGAUCCCUUGCCAACAAUGAAAGCUAAAGAUGUCCGAUAUAUAG
302308704	AGOS_AFR166C	AFR166Cp	EOG79KPQ9	0.911546	0.0335495	0.00296759	GGCGAAAACGCACUACAAGGGGCACGAAAAAGAAACGCGAACGCGUACUAACAGACGCAG
367026998	MYCTH_2109950	hypothetical-protein	EOG76MKM3	0.993507	0.457049	0.00296771	AAAGAAGGAAGGAAAAAAGAAAGAAAAAAAGAAAAACACUCAAUACUUGUUCUGAACAUU
46136837	FG09934.1	hypothetical-protein	EOG73JM46	0.997029	1	0.00297091	GUAAGUCAAAUCCCUGAAAACGAAAAAAGAAAGAGAAAAUGGUUGCUAACAUCGUAACAG
367027082	MYCTH_94171	hypothetical-protein	EOG789CM9	0.990589	0.315747	0.00297145	GGUUAGAGAGAAAAAAGAGAGAGAGAGAGAGAGAGAGGCAUGUUCUAACGUCCGAGGAAG
50289763	CAGL0I01342g	hypothetical-protein	EOG7GXPMP	0.981809	0.165434	0.00300934	AAAUAACAAACACUAAUUCAAUCUUGAACCAAAACAGAAACAUCCCCCCCAUAAAAUAAA
67904312	AN9143.2	hypothetical-protein	EOG7PZS9H	0.993378	0.457049	0.00302638	UGUCUCACCUCAAUAAAGAAUCAGGAAGAUAAGAGAAAAAAAAGAGAAGCAAAAGACAGA
254581310	ZYRO0D04774g	hypothetical-protein	EOG7TTQK5	0.5303	0.00646326	0.00303579	UUAUAAACGUUUUACAAAGGGGUGGAUAGUGAAUUACCCAAAGCUUAACUAUUGAUAAUU
46105354	FG00305.1	hypothetical-protein	EOG7966TJ	0.972336	0.109983	0.00304261	GAAGGUGUGUGGCGACUAAAAAAUCCCAAUUCGUCUCUGUAAUACUGACCAUCAUAAAAG
367031374	MYCTH_54010	hypothetical-protein	EOG72891G	0.857398	0.0213941	0.00305085	CCUGUCCGAAGACCUCAGGGGAGGGACGAGUGUUUUAAAUCACUGACUCGAUUGUUUCAG
254583480	ZYRO0F02552g	hypothetical-protein	EOG79CZ8G	0.507239	0.00620678	0.00305846	CAAGUUCGAGGGUUCAAAAUUGGAAAGUACAACAUACUGUAGCAGUAUACUCAAAAGAAA
367000121	TPHA_0C02070	hypothetical-protein	EOG7673MS	0.917476	0.037335	0.00308105	AUAAAAGGUGUACCGCAUUGAGGAAUUAUAAUUAAAAUAGUAAUAACAAUAAAAGAGAAU
295442903	SPBC16C6.14	sporulation-specific-protein-Spo2	EOG712V4J	0.825761	0.0176834	0.00308114	UGUGAGUAUCUUUCCACACCAAACUUAGAAUUGUUUGUGAAAGAGAAAAAAAAACCGAUU
50405711	DEHA2A03498g	DEHA2A03498p	EOG7NSBC6	0.345036	0.00472583	0.00309525	UGUUUGAAUUAUCAAUAGAUUACCAACUAAUACUCUCUUUUAAUUACCCACACAAAUAAA
19114064	SPAC222.13c	6-phosphofructo-2-kinase-(predicted)	EOG7B05NZ	0.333735	0.00472583	0.00314865	CUUAACUAUCACCCAGAGGUAAGUGUUUGACAAGAAUAUUAAUUAUGUUAACAAAUUUAG
50293003	CAGL0L03696g	hypothetical-protein	EOG73RBM1	0.947966	0.0607885	0.00316309	UUAAAUGUUUAAUUAAUAUUUGAGAGAGAUUAAACACUAAAAAAAAAGAUCAAAAAAAAU
50293967	CAGL0M01166g	hypothetical-protein	EOG7ZKSN0	0.988104	0.267235	0.00317916	ACAAACACUCCUAACAGUUACUAGAACCGCCCAAAAAAAAUAAUUACUAAAAAAUAAAAA
145239709	ANI_1_1880074	3-dehydroshikimate-dehydratase	EOG7QG4DK	0.995572	0.718751	0.00318245	ACCACCACUCAAUUCAAACCAAGAAAGGAAUCUAAAAGAAAGAAAAAGAAAUCAACCAAA
126136343	PICST_78299	mitochondrial-ketol-acid-reductoisomerase	EOG7VHT6S	0.972703	0.116609	0.00318313	GGGAAGCCUGGGAGUUUGGAAAAAAAGGAAUUGACUCUUUUCCUCAACAAUAGUAUUCAA
19111867	SPBC1198.06c	mannan-endo-1,6-alpha-mannosidase-(predicted)	EOG72RN80	0.683677	0.0101062	0.00319683	UAAGAUUUAACUAUUAUAUAUGUUAAAAUGAUCUACUUCGUAUAGUAUCGAAUGCUCGGA
367013931	TDEL_0E00110	hypothetical-protein	EOG7HQNM0	0.750929	0.0129394	0.00322282	AUUAGAAGCUAAAGACGUAGAUAAAUGAAUUUUACAUGGCUAAAGUGAAUUUCCCAGCAA
365992092	NDAI_0L01460	hypothetical-protein	EOG74TX82	0.312236	0.00472583	0.00325025	ACUGAGUGAAGGAAACAAGCAAUAUUUUUUUAAGAAGACUACAUUUGGAAAGAAACAAAA
321264422	CGB_L0470C	DNA-replication-factor-(activator-1-subunit)	EOG7DZ8VQ	0.991513	0.383222	0.00325236	AAACAUCUUUGGGCAGAACUGACGAAACUAUGAAAUUAAAAAAAAAAAAUGAAAAUAUAG
367033157	MYCTH_2309977	hypothetical-protein	EOG7MPRQH	0.985224	0.221067	0.00326643	AAUUCUCUGAUCAAGUAAGUUAUUAAUACAUUUCUCGAAAUAAACACUAAUAAGAAGUAG
321265031	CGB_M0030C	hypothetical-protein	EOG73548G	0.985183	0.221067	0.0032755	CAGCAUCGCGACGAAAAUUCUGAAAAUUGCGGAAUAGUAACUAACUUUUUUUCGGUAUAG
6322663	YKL185W	Ash1p	EOG7M3J86	0.970179	0.109983	0.00327978	UAUCCAUUCUUUUAUUUUCAGUCUAAAAAAAACAUUUCUCAUAACGGGAAAAGCAAAAAA
363755482	Ecym_7301	hypothetical-protein	EOG7X0VRS	0.792908	0.0159431	0.00330169	AAGUUCAAAAGCAAGGAGGGAAUACAAAUAACACGAGCAGAGUUACGGAAGGCCAAAAAU
254567996	PAS_chr2-1_0218	hypothetical-protein	EOG7XWQ3N	0.985005	0.221067	0.00331483	GAGAAAUCGAUGUUUGAAUCCCUAUUUUUUUGUGAUGUCAUUGUGCUAACAGUUUCCUAG
150864754	PICST_57978	6-phosphofructo-2-kinase	EOG7B05NZ	0.296869	0.00472583	0.00332287	UUUCUAAACGUUAUCUCACUAAAUUAUAGCACCGAUCUCCUAAAUAUCGAUUUCGUAAUC
398364285	YEL009C	Gcn4p	EOG75QRD1	0.745592	0.0130649	0.00332383	AUUACUAAAGUUUUGUUUACCAAUUUGUCUGCUCAAGAAAAUAAAUUAAAUACAAAUAAA
254578524	ZYRO0B06798g	hypothetical-protein	EOG71VT64	0.988653	0.292951	0.00332413	GGAUCAAUAGAAGCAUAGGAAGAAAACGAAAGCGAAACGAAAAAAAAGUGAUCAAUAAGG
6323139	YLR110C	Ccw12p	EOG7NSBC6	0.296362	0.00472583	0.00332527	UUCUUUCCUAACAUACCAAGAAAUUAAUCUUCUGUCAUUCGCUUAAACACUAUAUCAAUA
254582653	ZYRO0E02596g	hypothetical-protein	EOG73NGCV	0.984815	0.221067	0.00335682	AGAGGGCCAUGAACAUAAUUCACUAAGGAAGAAAGAAGAAAAAAUAAAAAAAAUAAGAAG
365981201	NDAI_0A00310	hypothetical-protein	EOG71CFZN	0.990006	0.33687	0.00336684	AAGAAAAUUAGAUCAAAUAUUUCAUAAGGAAGAUCGUCGAACAAAAGCAACAAACUGAAA
321261668	CGB_H0580C	nicotinamide-mononucleotide-permease	EOG7X0VSD	0.888301	0.0301491	0.00336764	CUUUUAUCGCCCCUCUUCUGAACACCCGCUGACCUGUGAACUUGAAUUAAUGUGAACCAG
366988227	NCAS_0A09410	hypothetical-protein	EOG7TF7JM	0.984711	0.221067	0.0033798	GGGGACCACGUAAAUCAACAAGCUAAAACAAGGAAAAUCUAGAAAAAAACAAAAGGGAGA
14318477	YFL041W	Fet5p	EOG7VB2Q3	0.969074	0.109593	0.00338927	ACGUAAAAAAAGAGUUCCGAAUGAAAGAAGAAAGAAUCAAGCACAGGAAGACAAGAAACG
363753340	Ecym_5308	hypothetical-protein	EOG7HQNNQ	0.942258	0.0591676	0.00341643	AAGAAAAAAGAUUCGAGAAAAGAAGAUCUAUUUAAUAGAUAGCACAUAUAUAAUACAAAG
367000693	TPHA_0C05000	hypothetical-protein	EOG7X0VSD	0.885287	0.0301491	0.00345848	AGAUAUAUAUCAAGAUAAAAAGAAUUAUCGAAAAAAUCAUCAAAUUAUAACAUUAAAAAU
254578236	ZYRO0B03410g	40S-ribosomal-protein-S8	EOG780S00	0.984354	0.221067	0.00345891	UUUAAAACUUGGGAAUAUUGGGAAUAGAGUACUAACAAGAAUCUUUGAAUAGAACCAAAU
365989424	NDAI_0H01250	hypothetical-protein	EOG7WX0RB	0.808001	0.0180622	0.00346793	CUGUUUCUACUUUAUAGUUUUCUAAAAUAUUAAAUAAGUUAAACAACAUUCUAAAAUAAA
6325426	YPR168W	Nut2p	EOG7DZ8XP	0.642849	0.00971389	0.00346932	UUUUAACUACUAACUCCUGUUUGAGAAAGAGGCAAAUAUAUAGAAAAAUAAACCGAUAAG
145241390	ANI_1_926084	arsenite-methyltransferase	EOG7X9GJ5	0.951761	0.0720434	0.0034753	GAACCAACUUCUGGGAUGAUGAGAUUUCUAACCAAAAGCCUAAUAUUGAAGUAGAAGAUA
126136050	PICST_67638	Fasciclin-and-related-adhesion-glycoproteins	EOG7NSBC6	0.264227	0.00472583	0.00347714	GAAUCCCCUGGGUUGUAAUUGAUUUGUAAAAUACUUUUUUCUCUUCUUAUAGGCUUUACA
37362694	YOR037W	Cyc2p	EOG7ZPNX8	0.992757	0.483985	0.00350531	AACGUGUUGAAAGAACCCUUCAAAAAUAGAAAAGAGGAAACGAAAAAAAGAAAAAGUAGC
6321467	YGR030C	Pop6p	EOG70CRK7	0.994362	0.622255	0.00350801	CAAGAUUGUUUGGAAGAGAUUGAAAAGAAGAAGAAGAAAAAAAGAUAAAAGCAAAUCAAA
366996851	NCAS_0I01780	hypothetical-protein	EOG7HQNN3	0.973726	0.133728	0.0035136	UAAUAAUCAUUACAAACAAAAAAACUCAAAAGAGUCUAAAGAAAUCGAAAUAUUACCGAA
6321803	YHR015W	Mip6p	EOG7966R7	0.924665	0.0466465	0.00351413	UAACAUAAUGAAUUAUCCAAGUCAAUAAAAGCAGAAAUACGAAAAAUUCCCUAAAAAAAG
254577855	ZYRO0A12804g	hypothetical-protein	EOG75MW6P	0.964583	0.100075	0.00354433	AUGAGAUGGAAUACACUACGACAGGAAAAAUGGUUGUGAAAACCAAAAAAUCGAAUUGAU
70984475	AFUA_6G03320	MFS-multidrug-transporter	EOG72891G	0.834311	0.0213941	0.00354477	UAAGCUUCUUUUCUGGUGGAUGGACGAGAUCGGACAAAGUAGGACUUACCAGAAUCCCAG
254566495	PAS_chr1-4_0242	Putative-mannosidase,-GPI-anchored-membrane-protein	EOG72RN80	0.648776	0.0101062	0.00354955	CUUCGCGCUCCUUAAUUCUCAAAGUUAAAACUUCUUUCCCUUCCUUCUAUUCAACAAAAU
254578436	ZYRO0B05786g	hypothetical-protein	EOG7H1JTR	0.986651	0.267235	0.00356719	AUCCCGAACGUUGAUAGUAUUAAGAUUCUUUUAUCCCGACUCCCUUUUAAAAUAGAGAAA
302306907	AGOS_ACL069C	ACL069Cp	EOG7DRJBQ	0.983852	0.221067	0.00356978	GUAUAUAAGAAGGGUGCCAACUUGAGGGCAGAAAGACUUUGAGGAGAGGGGGAGCGAAAU
367007106	TPHA_0N00680	hypothetical-protein	EOG7W41M1	0.993073	0.518114	0.00358883	AAAUAAAAAUAAAAAAAAAACAAAACCCUUUUGAGGUAAGACCAUCGAAAAGCAAAAAUA
50290529	CAGL0I10494g	hypothetical-protein	EOG7DFXR0	0.710456	0.0124254	0.00359768	AGGAUAUGUGGAAAAGCAGGAUAACAACCAAACCACAAAUUAAAAAUAAAAAAAGUUACA
365986557	NDAI_0E00510	hypothetical-protein	EOG77HDSN	0.949494	0.0720434	0.00363866	AUAUACCUUGUGUUUUUUCCAACUAAACUCUCUAAACGUCACCCAAAAAAUAAAUGAAAA
367011227	TDEL_0C00140	hypothetical-protein	EOG757D78	0.981855	0.200641	0.00364057	AACUUAACCCUCGAUAACCUCGCAGAGAACGAUAGAACUCGCUUACAGGAUCCAAAUAGA
294658179	DEHA2F03454g	DEHA2F03454p	EOG7K0ZMS	0.853595	0.0249168	0.00364794	AUUGAAAUUGAGUCGAAGAAGUCACCGCAACAUAAAGUGCAAUAAAAUAGAAGAUUAGAC
254583346	ZYRO0F01012g	hypothetical-protein	EOG7ZWDCB	0.983426	0.221067	0.00366386	CACGAGAACAAGUCAAUAAAUAAUAGGGUCAGAAAGAAAAUACGGUAAAGAACAGUAACA
67541921	AN7124.2	hypothetical-protein	EOG7S7SS2	0.983391	0.221067	0.00367175	UAAAAUCUCCCUAUUAGGCUAUAUCCUCUGUAUAAAACUACUGACUAAUCUAAAUAUCAG
254578002	ZYRO0B00770g	hypothetical-protein	EOG76HQBH	0.990159	0.37466	0.00368709	CCUUUAGACACUUUUAUAAAAUCCGUUUCGAAAAGAAAGAAUCAAUUGUUGAAAGAAAAC
254572628	PAS_chr4_0018	Cytochrome-c,-isoform-1	EOG71RXXT	0.989265	0.343789	0.00369044	CUUCCCGUGGAAACUGAAAAAAAAGUUCACCCCGACUUAUUUAUUCAAUUCAACACAAAA
70984695	AFUA_6G02230	glucokinase-GlkA	EOG79SF68	0.983127	0.221067	0.00373004	UUCUCUCGUUAAAAACGACCUGAAAGUCCGGCAGCCGACUGACUAGAAGAUGUUCGACAG
363756186	Ecym_8207	hypothetical-protein	EOG7P5TBG	0.991827	0.457049	0.00373568	UCUGGUUAGGUUUUCAAAGAAAGGUUUAUAAAGAAAGUUGGAAGAAUUGGAUUUAAACAA
50285785	CAGL0C03333g	hypothetical-protein	EOG7PGF10	0.992481	0.497936	0.0037442	AUUACAAGGAAGAAACUACAAAAAAAUAAACGAUAGAAUACGAAAACGCAAUACUGGAAA
126137023	PICST_65696	D-arabinitol-2-dehydrogenase-[ribulose-forming]-(ARDH)	EOG7HQNM0	0.710474	0.0129394	0.00374629	UAAAUCCGGGGUUUUUCUUUGUAAUUGAGAGAAGUUCAUAGAUAUAUUCUCCAACGAUAU
321259850	CGB_F1580C	hypothetical-protein	EOG79W9H7	0.982955	0.221067	0.00376806	GUUCUUAUCCCUCCCUCGCCGUGAACAAAAGAAACAAGAAGGCUGAAACAAUGCAUGUAG
366988729	NCAS_0A11930	hypothetical-protein	EOG715QFN	0.981185	0.200641	0.00377498	UUAGCACUGCAACCCAACUUAAGACGAAGGGAAAAGAAAAGAAACGAAAACAGGAAAAUA
46114242	FG02963.1	hypothetical-protein	EOG7C5MKB	0.982903	0.221067	0.00377952	UCUUUGGUGAAAUUUAGCUAUAACUAAUUUAAACUUGAUCAAACGCGUUAUCAACAUAAA
254567603	PAS_chr2-1_0032	Putative-protein-of-unknown-function-with-similarity-to-glutamine-amidotransferase-proteins	EOG7SJDH5	0.982831	0.221067	0.00379559	AGCUGUAGUUGAAAAAAAAGUGUUCUAAGAAGAUAAUUCUCAUCCUUUCUCUCUUUACAA
71001726	AFUA_2G12120	hypothetical-protein	EOG7G7KZR	0.982829	0.221067	0.003796	CAAAUGUUAGUAUCCCCCCUACCUCUAAAGAACUUCUUUGUCUCUAACUCGAAUCUACAG
19173590	ECU05_0510	hypothetical-protein	EOG7PS1SM	0.982807	0.221067	0.00380075	UUAAUUCGGCGAUUGGAUGGAUGAUUUGGAGGAUGAAAAAAUUACUCCUUGGGGUUUUGG
19111912	SPBC1773.05c	hexitol-dehydrogenase-(predicted)	EOG79CZ8G	0.387643	0.00620678	0.00380076	UAAUUACGUCUAAUUAACAAUUGAUGUAUUGGGUACAGAAAUCUAGGUUUUUAUGGUUAC
6324928	YOR352W	Tfb6p	EOG7TTQK5	0.411168	0.00646326	0.00380577	UCCAAGCCCUGGUAAGGAAAGAAAUAUUAUAAAAAUAAAAGAUUUCAACACAGUAUUUUG
302309695	CAGL0E00891g	hypothetical-protein	EOG7PS1RD	0.992842	0.532554	0.00381227	GAGGGAGAAAGGGUUAACAGGAACAGGAAGAAGUGUUAAGAAGAGAGAACUACAAGAAAA
321259073	CGB_E2090C	hypothetical-protein	EOG7WT48N	0.982675	0.221067	0.00382992	AGUGCCCAUCGAGUGAAAAUAAUUGAGUAAGAAUGAUAUCAGAGCUAAACGACUAUUCAG
365984863	NDAI_0C03610	hypothetical-protein	EOG7FFN2N	0.987823	0.315747	0.00384476	CCUCUCACCUUUGAACACCAAGAAAGAAAGAAAGAAAGAAAGAAAGAACACUGACUACAA
365990652	NDAI_0J00200	hypothetical-protein	EOG7W9S51	0.964918	0.109983	0.00385842	GAUCUCUGACACCAUUCCCAUUUAAAAUAACAACAUACUAAAAUAACAAAGAAGGAAGAA
321250915	CGB_B0500C	T-complex-protein-1-epsilon-subunit	EOG773XR5	0.993739	0.622255	0.00389598	GAACGAGGAUAAAAAGAAUGAAAAGGAAUUAAAGCAAACUGACAUCAUGAAUUUUUUCAG
365981225	NDAI_0A00450	hypothetical-protein	EOG7DJSVM	0.823572	0.0222665	0.00392843	UAGUAAAUACGAAACUUUAAAAAAGAGCUAACAUAAGAUUAACUCAUAACCCAUCUAAUU
363751623	Ecym_4132	hypothetical-protein	EOG7673MS	0.894412	0.037335	0.00394213	CAACAAAUAGAAAGGAGAUUGUUUGCUGGUGUGACAAGGCAGACGGCAGAAAAAAAAAGG
126274169	PICST_52278	probable-flavin-containing-monooxygenase	EOG7R5728	0.871046	0.0305835	0.00394388	UGGAAGUUUUCAACCGCACUUUUUUUAACUAAGUCGAUAUAAUUAACUGAGAGGAGAAUA
70989325	AFUA_2G03800	hypothetical-protein	EOG7Z69TQ	0.982138	0.221067	0.0039487	GUAAGAUGGCAAAGAAAAAAAAUAAAUGAAAUAAAUUGAGAACGAAAUAACGUGUUGAAG
254576951	ZYRO0A02024g	hypothetical-protein	EOG7HB5M4	0.991832	0.483985	0.0039532	AAGAAAAAAAAUAACAAAAACAAAGAAGAGACGAGUUUCCCUCACCCAUUUCUCAAUACU
367003978	TPHA_0H00790	hypothetical-protein	EOG7TF7PD	0.989392	0.379323	0.00402399	GGGAUCUGUUUUGCAAUACAAAAAUCUGAAAGAAAAAGAUCAAAAAAAAAAUUAAUACAA
150951232	PICST_86089	amidase-activity	EOG7ZKSKS	0.959698	0.100075	0.00403321	AUUUACGGCUGAUAAUCAAAUUUCAAAUCUGAAAAAUUCAACUUAUCAAAGAAAACAAAG
366992724	NCAS_0D01840	hypothetical-protein	EOG70W3Q6	0.867632	0.0305745	0.00404709	UUCUAUAAAACCAAGAACAUAGUUCGUCAAUAAACAACAAACAAAAACAAACAUUCAAAA
150864085	PICST_87647	filamentous-growth,-cell-polarity-and-elongation	EOG72RN80	0.599518	0.0101062	0.00404735	AUAAUAAAGACCAUAAUCCUGAUUUCUUUGCAUACAUUUUCUUCUUUCCCUCCCCUUCAC
50289693	CAGL0I00572g	hypothetical-protein	EOG7NCVGT	0.992174	0.518114	0.00405454	AGUUAACGAGGUGAAAAGACAACCGUUUCAGAUAAAUAUAAAGGAAAACAAAAAGCAAAG
321261718	CGB_H0060C	hypothetical-protein	EOG76MKJ2	0.981509	0.221067	0.00408767	CCUCAGAUCACCCAGUCCUCAUAGAAGUAGAAUCUUUGCAAAAAUAUAAAGACCUCUUAG
367019872	MYCTH_2295962	hypothetical-protein	EOG7SN8PJ	0.981504	0.221067	0.00408894	AUUCCCGGUCACAUUUUUCUUGCUUUCUUUUUCCUCUUUCUAAUUUUCUUUCCUACUACU
150865995	PICST_62569	Origin-recognition-complex,-subunit-1	EOG7ZWD9N	0.964911	0.116609	0.00409166	CCCAAAAAAAUUAAUAUUACUGUAGAAAGUGAGGAAAUUGAGGAAGAAGAAAUUGUUGAG
254583834	ZYRO0F06600g	hypothetical-protein	EOG72ZCR5	0.668387	0.0124254	0.00412041	AGAGGGGAUAGAAUCGAGAGUUCAAGAUAGAGACAAUAGACAAUAGAGAAACAUACAAUC
363755426	Ecym_7267	hypothetical-protein	EOG7HQNM0	0.680699	0.0129394	0.00413156	ACACUGAGCAGAAGACGAUCAAGGGAUAUUGGAGCGUACGGAACAAGAUAUUGGGAUUUG
254586099	ZYRO0G14652g	hypothetical-protein	EOG7034SB	0.962393	0.109983	0.00413612	AUAAACGCUUCAAGAAGGACAAGGUUUUAAAGAAUAACAGAAAUAUCUACAAUUGGACUC
126276306	PICST_86924	D-xylulose-reductase-(Xylitol-dehydrogenase)-(XDH)	EOG79CZ8G	0.333271	0.00620678	0.00413824	AUCUCCUCCAGGUGAAAAAUUACGAUCAACUUUUACUCUUUUCCAUUGUCUCUUGUGUAU
254583446	ZYRO0F02178g	hypothetical-protein	EOG7966RG	0.974852	0.165434	0.00416036	CUCAUUCUCGAAUUGAAAAAGUAGUAUCGAUUAUAAAGACUAAAAGAAUUUAGUUUAAGA
146324723	AFUA_8G03990	U5-snRNP-component-Snu114,-putative	EOG7966SQ	0.768771	0.0180622	0.00417651	GUCGAGGCACUUCCUAUAUCUUCAAACUAUGACUAAAUAAGGAGACUAAUUUUGAAACAG
70992753	AFUA_6G13490	glutamate-decarboxylase	EOG7P2Z22	0.567872	0.00971389	0.00419764	UCUGUAAGUCCUUGACGUCGGGGACCAAAUAAACGGGCUAUACUGACCUGAGGUAACUAG
363749303	Ecym_2310	hypothetical-protein	EOG7XPZHD	0.761488	0.0176834	0.0042177	AAAACGUUGAAGGUCUAGCAAAUUGGGCUAUUGAUUAAAUACUAGAAAAAUCCAUUUUAU
366996226	NCAS_0H02190	hypothetical-protein	EOG7VQJPN	0.724069	0.0152874	0.00421828	UGAAGCAUCUCAAACUACCCCACGACCAGGAGGAACAAAAAGGGAAUAUCUAAUACAGAA
366992648	NCAS_0D01450	hypothetical-protein	EOG72RNB3	0.723856	0.0152874	0.00422153	GCAUUCUCCCACUGAAAAAGAAGAAAGAAAACAAAACAAAACACAACAAAUACAUAACAC
67902244	AN8109.2	hypothetical-protein	EOG79CZ8G	0.319464	0.00620678	0.00422393	CGUGGACUUGAUCGCCAGUGGCAAGAUUGACGUCAAAAAGCUCAUUACGAACCGGUUCAG
145230291	ANI_1_1400014	MFS-transporter	EOG7X0VSD	0.859484	0.0301491	0.00423643	UAAGUCCCCUUCAUCCCAUCUACUAUCUCAUGAAAAUAAAAACACUAACUAUAAUCCUAG
366990521	NCAS_0B05730	hypothetical-protein	EOG7J9W29	0.350348	0.0065704	0.00426848	UACUCUACCAUUAACAAUAAAGAGCAAACAAACAAACAAACAAAGUAAACAAGAUAAAAA
294656962	DEHA2D18370g	DEHA2D18370p	EOG74XSHN	0.96097	0.109983	0.00429267	AUAAGUCAGGUAACCGUCGGGAAAAUAUAUAAAUAUAAAGGGAAAUCUUCAUAUGUCGAG
367019888	MYCTH_2295979	hypothetical-protein	EOG77HDPS	0.960694	0.109983	0.004323	GACCGACGUUGGACUUGGAAAAAAACCAUUGCCCGAUCUAACCAGCCCGAAAACUUAUAG
254565363	PAS_chr1-1_0147	Putative-mannosidase,-essential-glycosylphosphatidylinositol-(GPI)-anchored-membrane-protein	EOG72RN80	0.571975	0.0101062	0.00432571	CAUCUCGCGAAUUCACUUCACUUACUUUCUUCUCCAAGACCCUACUUCUAUAAAUAAACU
19075362	SPCP31B10.06	C2-domain-protein	EOG7XPZDX	0.90676	0.0466465	0.00434933	AAUCGUUUCUUACGUCAAAUACAAUCUUAUAGGCGAAAUACACGAUGGUGAUGACUUUCU
46137827	FG10429.1	hypothetical-protein	EOG7DNP4D	0.980131	0.221067	0.00439246	CAUCCCGAAAAUCGAAAUUCUCUAACAAAUCCAGAAUCAUUGUCACUAUUUAUAAAAUAG
398364445	YER053C	Pic2p	EOG7D2FQH	0.980091	0.221067	0.0044012	UUAAUUCUAAAAAAAUAAAGUAAGGGAAAAAGAGAACGGACUCAUUGACAGUUGUAAAGC
367001627	TPHA_0E00170	hypothetical-protein	EOG7MKWFS	0.329745	0.0065704	0.00440385	UUUUUGUUCCUACUACUAUUAAUUUUUUUUUAAGUUUGAUUUUAACAUCCAUUUUUAAAA
145239669	ANI_1_514074	MFS-toxin-efflux-pump	EOG72891G	0.792202	0.0213941	0.00444565	UCCUCUUUAUCACUGUUCCAAGGCGAAAACUAACUGACAACUCCACGAUUUUAUAUGCAG
321263609	CGB_K0200W	hypothetical-protein	EOG7T1RNF	0.979626	0.221067	0.00450402	CUUCUUUCCGGCUACGAGGCGAUCAUUGACAUGAAACGAAAAUCCAAAAAAAAAAAAUAG
321265836	CGB_N3210C	hypothetical-protein	EOG7N37QS	0.979601	0.221067	0.00450961	CUCUUUCCCAUCCCCUUUCCCUUCGUAUUCCAAAGACAACGGGAUAACAGAAAAUCCCAG
50289919	CAGL0I03300g	hypothetical-protein	EOG7M6DJF	0.979522	0.221067	0.00452705	CGGAUUUUAACUUUUGGAAGAGCUAAAAAAGAUACGGAAAUCCUGGAAGUAAAUACGACA
150951361	PICST_38196	regulator-of-histone-transcription	EOG725DRR	0.977396	0.200641	0.0045353	AAAUUAACAGACAUAGAACCUUCUAAAGAAAAGGAAAGAUUCAAACAGAUCUUCUACACU
50290917	CAGL0J04268g	hypothetical-protein	EOG7TQV8M	0.99062	0.483985	0.00453978	UGAUAAUCCUAAUUCAAAAGUUUUCUAAAAAGAAAAACACCCACGGAUAUACACAAAAAA
365981333	NDAI_0A00990	hypothetical-protein	EOG7FNCJZ	0.65238	0.0130649	0.00454163	AAUAAUAAAAAACCAUCAACAAACACUGUUAUCCAAUAAUCCAAACUUUCAAAUUAUAAA
145243458	ANI_1_358094	phosphoenolpyruvate-carboxykinase-[ATP]	EOG7MKWFS	0.306633	0.0065704	0.0045557	UCGUCCAGAUGACGUCAUACAUGAUCCGAAUUUCUUUGCUAACGGCAUCCCGACUUGCAG
321260703	CGB_G0270C	hypothetical-protein	EOG7N0CD2	0.979379	0.221067	0.00455866	AUUAGGAUCUUUCAAGCAAAUUUUCUCUAGAUUUGACUUCCAUAAUGUAUAUGAAUUUAG
46105050	FG00153.1	hypothetical-protein	EOG779P6G	0.979306	0.221067	0.00457466	UACAAUCUUCUCGGUAAAAAGUCUCUCCAUUGACAAUGUCCUCACUCUAAUAACUUGCAG
50420461	DEHA2D07018g	DEHA2D07018p	EOG754HZG	0.815986	0.0249168	0.00458504	GACAAGAAAAAUAUCUCUGAUUUAGUAGAAUAGCCAGAUAUAAGAAAUUGAAUAAUAAAU
6323727	YMR081C	Isf1p	EOG7CNZSM	0.744939	0.0180622	0.00460696	AUAAUUAUCUCCUCAGUGGAAUAAAAAACAUCAAAGAAUAGAAAUAGUCGCUGUAUUUUG
46116778	FG04231.1	hypothetical-protein	EOG71ZPCT	0.97913	0.221067	0.0046137	GUUUCACCCCCCCCCCCCCCCCAUAGAAACUGUCAUUUUAUAGAAGCUAACUUGAAAAAG
50287543	CAGL0F05269g	hypothetical-protein	EOG7SN8QP	0.989525	0.441277	0.00462239	UCGAAGUGGUAGUUAAUAUAAAAAAAAAGAGAUAAAUAACAGAGAAACAAAACAGAAAAU
366987333	NCAS_0A04880	hypothetical-protein	EOG7HQNM0	0.642473	0.0129394	0.00462618	UUUCACUUCCUCUUCCUCUUCCUCUUCCUCUUCUCUUGUCUUUCAACAAACUAAAAAACU
50405471	DEHA2A00770g	DEHA2A00770p	EOG7VHT73	0.985345	0.315747	0.00462732	AAAACAAAUCCGAAUAUUAACAGUAAAAGGGAGUAUAAUUAACUAAGUGACCGGUAUAAG
294656707	DEHA2D12430g	DEHA2D12430p	EOG712V4J	0.737148	0.0176834	0.00464813	UCCCAAAUAUCAUAUAUAACUUUCGAUAAUAGAAAACGGUACAGAAACACUUAAGAACAA
19113078	SPBC1778.03c	NADH-pyrophosphatase-(predicted)	EOG7K3TW2	0.978767	0.221067	0.00469388	CAUAAAAUCAAUUUUUGAUAUAAUAAUCUUAAAAAAAUGAGUUUUCUAACGUUUUUCAAG
70986829	AFUA_7G06080	ubiE/COQ5-methyltransferase	EOG7X9GJ5	0.934503	0.0720434	0.00471865	CAUUUUUUCACAUCUAUUCACAUCGUCAAUUGAAAAAGAAAAUAGAAAAAGGAACCCAAA
70985946	AFUA_3G01560	amino-acid-permease-(Can1)	EOG74J9HZ	0.978526	0.221067	0.0047472	GUAUCUGAUCUUUUACGGAGGAGGGGGAACAACAAGAAAAAAAAGUCUAAUAGCCUGCAG
150866676	PICST_91178	hypothetical-protein	EOG7QG4G0	0.983784	0.292951	0.00475053	AUGAGAAGGAAAAUAAAGAUUCAGGUGAAUUAGAAGACGAUAUUGACGAAGAGGAAGAAG
367007399	TPHA_0O00230	hypothetical-protein	EOG7J18CB	0.978502	0.221067	0.00475261	AACAAAAAAAGAACAAGAACAAUUUAUUAGGUAACAAUGGAAUUGAAUGAUCCUUCUAUU
50288821	CAGL0H00935g	hypothetical-protein	EOG7B8SGP	0.986095	0.343789	0.00478033	UCAAAGUACAAGAGACAAGGUACAAAAGACAAAAGACAAGAGACAAGAGACAAGAUAAAG
70997972	AFUA_5G09210	autophagic-serine-protease-Alp2	EOG7WT4B5	0.843454	0.0306791	0.0048027	CCACUUCGGUGAUUCGGCACUACUUGUUUGAAGAGAAGAAAGAACUAAGCGUUUCUAUAG
145250287	ANI_1_198134	pre-mRNA-splicing-factor-cwc21	EOG7M0P3X	0.992629	0.654159	0.00482196	ACACCCAAACCCCACAGAAACCAAACAAAGAACCGAGAAAGAAAAAGAAAGAAACAAAAA
254568714	PAS_chr2-1_0553	Deoxyhypusine-hydroxylase,-a-HEAT-repeat-containing-metalloenzyme-that-catalyses-hypusine-formation	EOG7QC85Z	0.991633	0.578452	0.00483964	AAAAAAAAAAAAAAAAAAAAAGUACAUCAACCUCCUGACGUUUUCCGUAGGAUCAACCCA
6324625	YOR051C	Ett1p	EOG7GQZ5K	0.987309	0.383056	0.00486134	CCCAAAAGAAAAAGAAUUGAAGAAAAAAGGAGAACAGUCCAAGAAAGUAAUCGUACAGAA
366996376	NCAS_0H02940	hypothetical-protein	EOG7K6Q74	0.958304	0.116609	0.00486215	UCAAAAGAAAUGGAAAUCUAAUUCAGUGAAAAGGAAAAAUAAGGAACGGUUAGAAUAAAU
126139485	PICST_49478	hypothetical-protein	EOG72RNB3	0.680446	0.0152874	0.00488515	AAUUCUGAUCACUUCCGACAAUUUCCUGGAUCUUCCGCCAACUUAACUCCCUAUACCAAU
365991856	NDAI_0L00280	hypothetical-protein	EOG72VHFZ	0.994007	0.823684	0.00493624	AAGAGAAAGAAACGAGCCAACCAAAAAAAAAACCGCAUAAAAAAAGGAAGACAAGAAGUA
302309873	CAGL0L08008g	hypothetical-protein	EOG7MPRTQ	0.970021	0.165434	0.00495954	UUUUUUAAAUAAGAACUAAUAGAAAUAUUAAGUCAAAACUAAGAAAAAAAGAAUAUAGAA
67904518	AN9246.2	hypothetical-protein	EOG7DJSX8	0.977519	0.221067	0.00496972	CCAUCCCGCGCUUUCUUGAUCCUCAUUUCGAGUAUAAAACGGAAAUAAGUAACACUGAAA
294656577	DEHA2D09240g	DEHA2D09240p	EOG79PK59	0.977519	0.221067	0.00496991	UCCUAUAAAUUGAAGAAGUGCCACAAGAGGAAAUGGACGAAGAUAUUCAAAUAAAUAAAA
254586121	ZYRO0G14894g	hypothetical-protein	EOG7ZPNZM	0.954503	0.109983	0.00500391	AUCAUAAGGAAAUUAAUUGAUUAGUCCGAAUUUUCGAAUAUUGAAAACUAAUAAUUUAAA
302309881	CAGL0L09911g	hypothetical-protein	EOG7VQJPN	0.672501	0.0152874	0.00500662	GCGAGGACAAGACUACAAACCAAGAAAAAAAAAUUUAUAUAAAAGGACAUACAAAUAAUA
70982903	AFUA_8G02270	dihydrodipicolinate-synthetase-family-protein	EOG70PC86	0.977302	0.221067	0.00501779	AUUUCUCUGUCUAUCGAAAAAAUUACUCGACCUCUUCGUCUACCGCAAUACCAUUUCAAA
294656233	DEHA2D00352g	DEHA2D00352p	EOG7VDZ5D	0.977213	0.221067	0.00503756	AUUGAUGGAGUCUCACAAGAAAAAAAAAUACCGAAUUUUUAUUCAUCAUAAUUAAUUACG
321248333	CGB_A0165W	hypothetical-protein	EOG7T1RQ0	0.977127	0.221067	0.00505648	UACUUGAUAUCCUACUGUAAUCAUUGGAUCCAAAAAAAAAAAAAACAAAAAAAAAAACAG
367019682	MYCTH_114107	sugar-transporter	EOG7Q8CX5	0.847954	0.0335495	0.00510106	GGAGGGAAGGAGGGGAGAAUAAUAAAAAUAGAUUGCUAACCGGACGGAUUCUGCUUACAG
365989600	NDAI_0H02130	hypothetical-protein	EOG7CNZSM	0.716998	0.0180622	0.00511163	AUCUCAAUACUUUGAACAGAAACCCCAAAUAAAAGAUAAAAUUGCUAUUUCAAUUCUCAU
294654817	DEHA2A13068g	DEHA2A13068p	EOG712V91	0.976845	0.221067	0.0051187	CAAUAGAAUAAACGAAGUAAAAGAAACUCAUAAGCUAAUAUUAAAUGAAAUAAACAUAGU
45187709	AGOS_ADL164C	ADL164Cp	EOG7JDR71	0.976826	0.221067	0.00512293	CCGGACUCCGCCAAACGCUCCAAGCUAUAUAACCCGUUGGUAGCGCUCGAGCUAAGAGAG
367011659	TDEL_0C02300	hypothetical-protein	EOG7M6DKZ	0.607019	0.0130649	0.00513427	CUGCACUGCUAGCCUAAAAAAGAGAUACAACUAAUUGACCUUCGAUAAUAGAAUUGAUCG
67903240	AN8607.2	hypothetical-protein	EOG75TMR2	0.98968	0.497936	0.00513875	AGAGAAAGAGAAUGAUACGAGUCAGAAAAGAACUUAACUUUCUUACUAUCAUGAUAACAG
254585283	ZYRO0G04884g	hypothetical-protein	EOG73V6W7	0.9767	0.221067	0.00515081	UUGGAGAAUCGAAAAUCGAAAGAAUCCAUUUUGGAAAGAUAAGGUUUAAGUUUCCAAAUU
321259726	CGB_F0410C	antiphagocytic-protein	EOG7VDZ1F	0.976694	0.221067	0.00515226	AUCCCUUCUUCGAGAAAACCUGCUUUUACGGAAAAUACAAUCCUGAUUCUGUUUAUCCAG
150866729	PICST_85740	hypothetical-protein	EOG7DFXR0	0.584042	0.0124254	0.00516843	CUUAGCGCUGGAAAACACCUGAGUGCCGAUUUUCAGGAUUGAUAACUCUUUUCCUUACAG
67536944	AN4642.2	hypothetical-protein	EOG7DVDN0	0.986694	0.389594	0.00518386	AAGGAAAGGGACGAGAAAAUUUCAGAUAUGGAUACCGGUUGCUAAUGAAAUUAACGACAG
67515757	AN0160.2	hypothetical-protein	EOG7BCNPH	0.989429	0.497936	0.00526381	AAUCUAAAGCAGAGGCCGCACGGGAUAUAGAGACAUAGGGGAAGAGAGUCUAGAAAGAGA
150864731	PICST_43969	Extra-Cellular-Matrix-protein	EOG722JK6	0.976104	0.221067	0.00528268	UCUUAAUCCUAUUGUAUUUCAAACCAAAACUAACAAUUUUAGGAUGAAAAAAUCGAAAUA
254570233	PAS_chr3_0016	hypothetical-protein	EOG7PZSBP	0.97604	0.221067	0.00529678	AGUAUAAGUAGAGUCUAGAUUCUAUAUCUCCCUGUUCAAAAGAAAAUCAAAAACAAAAAC
366997593	TPHA_0A00140	hypothetical-protein	EOG757D7B	0.931258	0.0771705	0.00530484	CACUGAUUAGAACUUAUUGAAGUGCCCCCCCCCCUACUUUCCAAAUUAAAACAGAUAAAA
365984279	NDAI_0C00680	hypothetical-protein	EOG72RN80	0.471043	0.0101062	0.00534576	GAAUAUAUUUUAAUAAAAUAAAAAAAAAGGAAAUACUCACACUCGUUGUUUCUAUUUAUC
366991319	NCAS_0C00660	hypothetical-protein	EOG7P2Z22	0.447884	0.00971389	0.00536319	CUGGACUUGCUUUCAAACAGAUCAAUCCCAUUCAAUACUACCAGAACCAGGACGUUAGAC
50409300	DEHA2A12144g	DEHA2A12144p	EOG7HQNM0	0.584824	0.0129394	0.00537213	AAAUAAAAUUUAUUAAUAGGUAGUUAUACAGUUACAAAUAAAAUAAAUAGAAUUAGGAAA
366986959	NCAS_0A02970	hypothetical-protein	EOG712V4J	0.696176	0.0176834	0.00537264	AAGUGUGAGGUACAAGAACAACAAUACUCCCCUCAAAAAACAAACAAAUAACUAUAAGCC
50293295	CAGL0L06534g	hypothetical-protein	EOG744TNP	0.98294	0.315747	0.0053867	CUAUCAAUAGUGGGGACAAGAAUAAAAGAAAAAUAACGCGUGUCUCGCACAAAGGAAAGA
367016373	TDEL_0G01070	hypothetical-protein	EOG72RNB3	0.647556	0.0152874	0.00538796	CAGACCCUGUCUGUCAAGAUUUCUUCAAUCGAAAACUAUCAAUAGUAUAAUCAAUUAAAA
367030083	MYCTH_2081554	hypothetical-protein	EOG72ZCR5	0.565079	0.0124254	0.00540406	UUCCCGCAUCCACCUCCUCUAGCCCUGAAACAAGAGAACGAAAACUGACAUUAUUUCUAG
254566703	PAS_chr1-4_0339	Transcriptional-activator	EOG75QRD1	0.585239	0.0130649	0.00541883	AUUGUACCAAGUUAUAUCCUAAAGUUAAAGAAUAAAGAAAUAGAUACUCUCAUUAAGAAA
365983672	NDAI_0B03920	hypothetical-protein	EOG75J0WG	0.985646	0.383056	0.00549828	UUACUGCACUGAGAAAGAAGAAAGGAAAAAGAAAAGAAAAGAAAAUAGAACCUCUCAACG
366993629	NCAS_0E01490	hypothetical-protein	EOG751NPZ	0.433925	0.00971389	0.00549879	AAUUCAUCUCAUCCUGUUUUGGACCCCCUUUCCAUCGAAAACCACAAGAACUGAUGAAUU
70995225	AFUA_1G10100	3-oxoacyl-(acyl-carrier-protein)-reductase	EOG7HQNM0	0.572843	0.0129394	0.00552715	UAGGACCUCGAUAUAACUAGCAUUAAUUCUCCUACUUGAAGAGCAUCUCCUCGUAAUCAG
145251229	ANI_1_806134	short-chain-dehydrogenase	EOG7HQNM0	0.568032	0.0129394	0.00558939	GUAUCUCCGAAGCCAAAUUCUUGCGUUGAACCGAUUCCUAACCUAAAUUUUCGUAUACAG
19074640	ECU10_0310	1-ACYL-SN-GLYCEROL-3-PHOSPHATE-ACYLTRANSFERASE	EOG7M0P1W	0.97465	0.221067	0.005604	AAUUGAAUGUUUAUCCCAGAGACCGUCAGAUCCAUAAAAAACAAAUAAAUAGGCCUAGAG
50288287	CAGL0G04873g	hypothetical-protein	EOG74XSFV	0.974637	0.221067	0.00560694	GGAAAAGUUUGGGAUACUUGUGGAUUAUACAACUGGGAAAUAUUAAUUGAAAAAGGAGUA
50284707	CAGL0A00209g	hypothetical-protein	EOG7QK0MM	0.98841	0.483985	0.00560916	AGAGAAGAUAUCAGGAUACAAAACUGGAAAUAACUACAAAAUAGAGAGAAAUAGAGAGUC
321264163	CGB_K3270C	hypothetical-protein	EOG780RWF	0.988696	0.497936	0.00562865	UUUUGAAUUCGUCUGCUUGGAUUUUAGUAUUAACAAAAGAGAAAAAAAAAAAAAAAAUAG
363750384	Ecym_3080	hypothetical-protein	EOG7S2277	0.994366	1	0.00563393	AUAGUGUUCAAGAGAGCGAUAAGAUCGAAGAAAAAAGGCGGUUUAGAGAUUUGAGGCAAG
398364453	YER055C	ATP-phosphoribosyltransferase	EOG7SV15G	0.988282	0.483985	0.00567158	CGGUUUGAAUCUUUGAAAAUAGAAAAGAAAGGAUAGGUUUCUAAAAAAUUCAAUAGAAAA
321263157	CGB_I4350C	hypothetical-protein	EOG773XV5	0.97412	0.221067	0.00572116	AGUUGUCUUUUUUUUUUUUUGUAUUUGGGAUUCUUUGGAUGGCUGACGGUGGGUGGAUAG
19114898	SPAC2E1P3.05c	fungal-cellulose-binding-domain-protein	EOG7H1JXB	0.981878	0.315747	0.00572188	UCGAUCCUUGGAAAAGACCUAAGAAAAAAAUAAUAAAAUAAAUAAAAAAAAAGGCAGAAA
50424843	DEHA2F14982g	60S-ribosomal-protein-L15	EOG7S4XJ3	0.682966	0.0180622	0.00572632	AAUUUCUCUAUAUUCUUUCGUUUUUGAACAUAACUCUUUACCAAGGAAUAGUAAAUUAAA
67901006	AN7490.2	hypothetical-protein	EOG790GBP	0.938233	0.0928535	0.00573532	CGAAUAAAACUCACUAAUUUCUAAACAUAAGAGCACGAAUGAUAAGUCGAAGAAAUCGAA
363753464	Ecym_5376	hypothetical-protein	EOG77T1DW	0.97129	0.200641	0.00576043	AUCACACCAACAAUAAAUAGAUAAAAAUUUAAAUUGUAUAUAAAAAAAGAGGCCAGAAGU
6323088	YLR059C	Rex2p	EOG77WWR0	0.994204	1	0.00579603	UUUGCAAAGAAAAUGAAAAAAAAGAAAAGGAGCUUUCACAAAUAAACAGAAGAGAUCAAG
363750270	Ecym_3018	hypothetical-protein	EOG7WT4B5	0.810953	0.0306791	0.00579978	UACUGUGGAUUAUAGUAUAUACAGUAAGGAAGGAGGAAUUUUAAGGAAUUUUAUUUGGUC
294657413	DEHA2E09548g	DEHA2E09548p	EOG7034SB	0.947251	0.109983	0.00580149	GAGUUAAACUAGUCGGUAAAUAAACAGAUAAAGAUAAACAAAGACCAGAGAACACUAUUG
6321337	YGL101W	hypothetical-protein	EOG7SXWGC	0.973588	0.221067	0.00583889	AAAAGAAAACAAAUAACAAAACAAGAAAACCUAUUCGAGGUAAAGACCAGGAAAAACAAA
398366357	YOR355W	Gds1p	EOG7KSXK8	0.964699	0.165434	0.00583995	ACAAAAAAAUACGAAAAAAGACAAAAAACCAUAUAAAAAAAUUGAUUAGAAGAACUUAUA
14318470	YFL049W	Swp82p	EOG7D59ZJ	0.990611	0.622255	0.00584248	UAUAAAUAAAAAAAGUAGGAAGAAGAACCAAAACAAAGGGCGUUUUAAAGAGAGACGAAU
67901094	AN7534.2	hypothetical-protein	EOG7TQVBQ	0.97349	0.221067	0.00586042	CAUCUGGGUCUCUUAUAAUUCUUUUCGUUCUGGUUUCUCAUUCUAUAUCUUCGUUUCAGC
70998058	AFUA_5G08760	hypothetical-protein	EOG7ZWDG7	0.973483	0.221067	0.00586199	UUGACGUUUUAGGAAUUAUCUAUUUAUUAUGUCUACGCUCGUCGAAUUCCGUCAUUAAAG
429240807	SPBC1778.10c	serine/threonine-protein-kinase-Ppk21	EOG7354B2	0.973413	0.221067	0.00587746	UUUCAAAAUCGUAAGAAAACCUAUUAUCCCAGUCUAUUUUUUUUCUGACAAAUAUUUAAG
367029143	MYCTH_2306064	glycosyltransferase-family-1-protein	EOG70ZZXB	0.981316	0.315747	0.00589953	CAGAGAAAGAAGAAAGAAGAAGAAGAAGAAGAAGAAGAAAAAAGCUAACAAUGUUCGCAG
46136967	FG09999.1	hypothetical-protein	EOG71CFWV	0.988814	0.532554	0.00595697	UAAAUCCAGCCAAUGAGCUAAAACCUCCCAAAGAUUUCAGACUAGAAAGAGAGAAGAGAA
321260675	CGB_G0510C	hypothetical-protein	EOG74XSKV	0.973049	0.221067	0.00595803	AGGUCUUAUACUCUGCUUAAUAAUUUUAGUCUAGUAUUUAAUGCCUCUUACCUUUCUUAG
365984799	NDAI_0C03290	hypothetical-protein	EOG72RNB3	0.609055	0.0152874	0.00597654	UUUCAAUUCCAUCGUUACGAAAGAAAUCACAAAUACGUUUCUCAACUGAAAAAUACAAUA
366986593	NCAS_0A01120	hypothetical-protein	EOG7CCC4W	0.871655	0.0466465	0.00598683	AAAGGAAACUUUUGCCAGGACACAACAACAACAACACAAAGAAAGAAUCAAGACGUCAAC
367002418	TPHA_0F00220	hypothetical-protein	EOG712V4J	0.658958	0.0176834	0.0060308	UUUAGAGGUGCAUCGAAGAAAGAACGCCUGUAUAAGGAGGCUGAAUAACUUAGAUUAAAA
45198732	AGOS_AFR214C	60S-ribosomal-protein-L15	EOG7S4XJ3	0.665322	0.0180622	0.00604502	AAAAAGCUGCGGGUGCCCGUCCAGAUACACUCUUCCCGCUCCCCGUAGCUAACAGUCAAA
70985556	AFUA_5G00550	endoglycoceramidase	EOG7QZGKV	0.972423	0.221067	0.00609644	UCCCUGUCUCCUAUCUGAUUUCUUUAUUCUUACCAAAAUUGACAUGGUUUUUUUGUUGAA
254578414	ZYRO0B05544g	hypothetical-protein	EOG7DC2FJ	0.972388	0.221067	0.00610408	CUUUAAAGAAAAGGUGAACACUAACUAUGGAAUAAAAACCCUACGAAACAUAAGCUAAAU
365986647	NDAI_0E00960	hypothetical-protein	EOG7008J9	0.986673	0.458445	0.00610988	ACCAAACGGAAAUAAAAGAAUUAUCAUAAGAACCGAUUUAAAAGUGGGUAAAGAACAAAA
321257241	CGB_D3390C	importin-subunit-beta-1	EOG7FJH7Z	0.974079	0.235823	0.00611277	CUCUGAGGGUGAGUCGAUUUUAUUUCCUUUUGUAGAAAUAAAAAACUGACUUUGAUGUAG
67524481	AN2698.2	hypothetical-protein	EOG7S7SQ6	0.972347	0.221067	0.00611308	ACUCCUCCUCCCAACUAUUUCAUGAAAAAAGCGAGAAUAAAACCACUUACCAUAGGAAAG
363752834	Ecym_5013	hypothetical-protein	EOG7M3J82	0.920746	0.0771705	0.00611605	CGCGAUCUUUACAGGUUAGGAUAGGAUACACACAAGAAACAAGAGAAAAGCGAAGGAGAG
19173392	ECU08_0660	hypothetical-protein	EOG7FJHB7	0.972223	0.221067	0.00614059	CCCUGUGUUCCCACAAAUAAAGAGUUUUCGCAAAAUUAGCUGUAAUCCCUCGAAUCUACC
254586471	ZYRO0G18920g	hypothetical-protein	EOG735453	0.658396	0.0180622	0.00617012	UUCAUCAACCCCGUCCACCCCUUCCUUGUUAAACAAAGAUACAACUAGAAGACGAAGAAA
50294309	CAGL0M05027g	hypothetical-protein	EOG7SBNX9	0.979383	0.300687	0.00619918	ACUGACAUUGAAUUGGGGUUCUGAUAAAUAGUGAAAAAAAAGAGAGAUUAAAAAAGAAAA
367009700	TDEL_0B00110	hypothetical-protein	EOG77HDPD	0.971954	0.221067	0.00620009	CUUCUCCUCCGUAAACAACCAGAAUAAAAAUUAUUCAAACUUCAACAAAACAAACAAAAA
6325055	YPL201C	Yig1p	EOG7CCC4W	0.866934	0.0466465	0.00620705	CACAAGGAUAAUAAUGUAUUGCUAAACACCCUCAAGAAAGAAAAUAAUCAUAACGAAAUC
50426401	DEHA2G05786g	DEHA2G05786p	EOG75XGWZ	0.971875	0.221067	0.00621749	UUAUCCUUAAAAUUUUCAUCUUCUUGAUAAAUAAGAAUAAUUAAACGUAUUGUUAACAGA
367000011	TPHA_0C01510	hypothetical-protein	EOG7CRV08	0.987942	0.518114	0.00624721	AAUUGAAUACAACCAAUAAUCAAUAAACCAUAAUCAAAUAAAAACUUACAAUUCUUAAAA
126137021	PICST_67730	hypothetical-protein	EOG706174	0.971733	0.221067	0.00624893	CCCUUAAAUGAAAAUUCAGUAGUCUACUUUUUCUUCUUCUCUUCUUCAUUACUUUCUAGU
145229487	ANI_1_810014	IgE-binding-protein	EOG7QG4HG	0.946276	0.116609	0.00626469	CCUCUUCUCCCCCAUCAAAACCACACAAGACCCCCAUAUACUAAUGAAAUAAUGAAAUAG
6324974	YPL281C	phosphopyruvate-hydratase-ERR2	EOG7JHMFP	0.98646	0.463832	0.0062802	GUCUUGCAAUAGAAAUACCAAAACAAGGUGAGGAAAAAAUCGAAUCUCAACGAUAAAAAU
46128223	FG08489.1	hypothetical-protein	EOG72ZCR5	0.494391	0.0124254	0.00628238	UCUUGCCCAAGGUAAGUUAUCUUAUCGAAAAGGGAGUUCGAAGUGCUAAUGAUUUCUCAG
45187705	AGOS_ADL168C	ADL168Cp	EOG7CZKGN	0.929187	0.0891041	0.00630971	AAGCGCACUGGAGAAGGAAAGCCGUGAAACGUAGAGAGAAGCCAAGGUGCGACAGGUAAG
45198830	AGOS_AFR312W	AFR312Wp	EOG7DFXR0	0.492185	0.0124254	0.00630979	UCACGUUACCGUUGGAUUUCUGAAGACUGCAGGCUAGCGACAGAAGGUUCAGAAGAUACG
67901092	AN7533.2	hypothetical-protein	EOG7ZPNTV	0.979996	0.315747	0.00631631	UCCUUUCCUUUCUCCAUUCGUGUACGUCGCAGAUUAUAUAAGAUACUGACAAGAACAAAG
70984609	AFUA_6G02660	hypothetical-protein	EOG7KH9WZ	0.971412	0.221067	0.00631986	CGAACCGUCUAAGUAUUCUAGAACGUCAGACACGAAGGAACGACCAGAAGAAUAGCAAAA
367026368	MYCTH_2303111	hypothetical-protein	EOG7XWPXM	0.979941	0.315747	0.00633364	UUCUCCCUGGUUGCCACUGACCGUCCCUGGCUCGUGUUGACACCAAAAAAAAAAAAAAAG
367014083	TDEL_0E00870	hypothetical-protein	EOG7M3J86	0.94235	0.109983	0.00634048	CAAAAAAUAAAAAUCCUCUCGCUGCCACUCUUUUAGUCUAAACUACUCCACUCUUUUUAA
146323599	AFUA_4G02680	hypothetical-protein	EOG7KSXK7	0.971312	0.221067	0.00634192	AGGCUCAAGUCUCCUAAAAAUAGAUCUAAUAAACAAUUGACUCUUCAUAGCAACGGUCAG
363748482	Ecym_1414	hypothetical-protein	EOG7966VS	0.990733	0.688333	0.00637852	GAAAUCACAAUCGGUUCGGAGGAAAAGAAAACAAGAGGAUAGAGACAAGAAAAUAGAAGG
367031766	MYCTH_70861	hypothetical-protein	EOG7G1VHR	0.983609	0.389594	0.00638572	AAAAAGAAGGAAGAAAGGAAGGAAGGAAGAAAGAAAGAAAAUAAUAUACUAAUCAACCAG
45190497	AGOS_AEL110W	AEL110Wp	EOG7FNCJZ	0.510941	0.0130649	0.00638953	GUGAGCAUUUGAUCGCCGAACAGGUAUCGCCAAGGUCAAGCAACUCACACAUCAGACGAA
46122997	FG05876.1	hypothetical-protein	EOG7S4XN7	0.971065	0.221067	0.00639665	AAUUAAUUUGUAUGUAUGUCUAAUUCGGAUCUCAUUUGCGACUAAACUGAAAUCGCCCAG
45198662	AGOS_AFR144W	AFR144Wp	EOG7BKD57	0.979715	0.315747	0.00640503	AGAAGUGGGGUCGGCAAAAGUGGGGCUCGAGAGGGCGAGUGAAAUUACCGUAUUUGGAAG
367000653	TPHA_0C04790	hypothetical-protein	EOG70CRGB	0.925164	0.0856669	0.00641095	CUCAUCUCAUUGGAAUGAAAAAAUUGAAUCUCUAAACUGUAUUUCCAUAAAGUGACUUCA
365981205	NDAI_0A00330	hypothetical-protein	EOG7M6DK6	0.952614	0.135637	0.00642723	AAAUAGGAAGGCACCAAAAAUAAAUUAAAAUAAAAAACGACACAGGCAUAAUAAAAGAAA
254570499	PAS_chr3_0152	Subunit-of-the-RNA-polymerase-II-mediator-complex	EOG7DZ8XP	0.338303	0.00971389	0.00642765	ACCUAAUCAAGUUCAUCCCAUCCUCGAAGUCUGCUCUCUAUCAACUUACUUUCAUUCUCC
70985769	AFUA_3G00700	glycosyl-hydrolase	EOG72RN80	0.362582	0.0101062	0.00644188	GGAAUUAUGUAUGUCUCCUAGUCAGUUCUCCAAGAGCAAAGAGACGGCUGACCCUGCCAG
6324635	YOR061W	Cka2p	EOG79PK04	0.970847	0.221067	0.00644482	AGUUGUAAGGUCUCAGGGAAAUAGAAGGAACAAUAAACCUAAAAGAAUAGAAGAAACAGA
363755192	Ecym_7145	hypothetical-protein	EOG7WMCTB	0.97954	0.315747	0.00646016	AAGGAGAUCGGUUUAAGGGAAAAGGGUAAAAACAUUGAACGCAAAAAUCAGUAGGAGAAG
294657320	DEHA2E07546g	DEHA2E07546p	EOG7R5728	0.788535	0.0305835	0.00646733	AUAGAUAUAUAAGUAAGAGUAUUUCAUCAGAACUUCCUACCAUGAAAGUAAGCGAGGAAA
366995389	NCAS_0G02180	hypothetical-protein	EOG7T1RR3	0.734975	0.0244529	0.00648062	AAUAAGAAACCAUCAAGAAAACAAGUUUUCCAAUCAACACACCUAAAUACAAAAAUAAAG
254570783	PAS_chr3_0282	Plasma-membrane-transporter-for-both-urea-and-polyamines	EOG754HZG	0.739494	0.0249168	0.00649098	UAAAAGACGCCCAAAUUCUUGUUCUGAAAAUCUAAAUCGAAGAACUACAUCACAUACAUA
46109986	FG01875.1	hypothetical-protein	EOG79CZ8T	0.986956	0.497936	0.00649512	AAAAAAAAAAAAAAAAAAACUUGAAGUCGAUAUCGCAUUGGGAAUAAAUCAAGAUAAACG
254581696	ZYRO0D09174g	hypothetical-protein	EOG75QRD1	0.502759	0.0130649	0.00649643	GUCGUUUUUUGAUUUUGAUUUUAAAGAUGUGUUUUCAUACGAAUAUUUUUAUCCAAAAAA
366998437	TPHA_0A04480	hypothetical-protein	EOG751NPZ	0.330621	0.00971389	0.00650227	CUAUUCACUAAUUAACAAAAAAAUUAUAAUAACGCAACCUAUAAAAUUUUAACUUAAAGU
366988093	NCAS_0A08740	hypothetical-protein	EOG72RN80	0.355737	0.0101062	0.00651106	UUUUUAUCUUAUCCUCGUCUCUUCUUUUCUAGUCUACCAAAACAAAAAUAUUUAACGAUA
6319300	YAL019W	Fun30p	EOG7WDNB3	0.970513	0.221067	0.0065186	ACUAUCUACAGUAAGGAACGUAAACAAGAAAAAGAGAGAAAAUACGCUAUAGUUGAAAAC
46109898	FG01831.1	hypothetical-protein	EOG7M0P37	0.970372	0.221067	0.00654972	UCCUCCCCAUCGUGAGUUUGCCUUUGGUAUUGAUGAUUAAUAUAACUAAAAUCUCUUUAG
367022144	MYCTH_2298570	hypothetical-protein	EOG7X0VRS	0.588721	0.0159431	0.00655705	CCUCUCCCCAAAAAGGAAUUAAAAAUGAACGGAAACUGAUGCUAGUGCUUGGCGCUGCAG
6321768	YHL019C	Apm2p	EOG7HXD0Q	0.970175	0.221067	0.00659332	UGGACAAAAAGCAAAUAAAGGGACCCAAAAAUAGUAAAGAGGAAAUCAGGAAGGAAAGGC
46123101	FG05928.1	hypothetical-protein	EOG7XSTT8	0.982957	0.389594	0.00663987	AAGUUCUUAGUCUAUCACAUCUAAUAAAUAAAGAAGAAAAAAAAACUAACUUAAUUCCAG
294658479	DEHA2F10450g	DEHA2F10450p	EOG7P2Z22	0.316049	0.00971389	0.00664383	CCUGAAUCUGCCAGGUUAAAUAUUAAUCUUUCGAAUCAUUGAAUAUCAACUCAAUUGACA
366990285	NCAS_0B04540	hypothetical-protein	EOG735453	0.631331	0.0180622	0.00665896	GAGUCAUCCUCUAAGCCCCAAUUUCCUACAGAGAAAAUAAAUAAAACACUAUAAAUAAGA
150951428	PICST_52642	cardiolipin-synthase	EOG7M6DKZ	0.489918	0.0130649	0.00666419	CAAAGACCUCAGAAAGAGAAACAGAACCCAACAAUAGUUCAACAACUAAGACUGGACCCU
367007649	TPHA_0O01530	hypothetical-protein	EOG7M6DKM	0.939357	0.109983	0.00666966	CCCAACAACAAACUAACUCAUUCAAUACUGAAAAGUACCCCCCCCCUUUCAAAGAAUAAU
367025011	MYCTH_100589	fumarate-reductase/succinate-dehydrogenase-flavo-protein-like-protein	EOG78SQT6	0.969788	0.221067	0.00667881	CCCUUCCCUCGGAUGUUGUCUGUAAUUAUAAUUAGUGCUCUCUGCUGAUCAUUCCCCCAG
70995136	AFUA_1G09660	mitochondrial-2-oxodicarboxylate-carrier-protein,-putative	EOG72ZCR5	0.461858	0.0124254	0.00668661	CCUAUUAAAUGGGAGGAAUGACCAGUGAAUGUCAGAAGCUAAUCGUGGGACUCUGAGCAG
321248433	CGB_A0670C	RNA-binding-protein	EOG7PP5JB	0.969722	0.221067	0.00669343	GGCUCUCGUCAUUCUGUGUUGAAGCUGACUGUGUUGAAGCUGACAUCCAAUCUGUUGUAG
365990842	NDAI_0J01150	hypothetical-protein	EOG75XGV5	0.992958	0.951241	0.00669842	AAUCUCUAGAAUAAACCAAAAAAAAAAAAAGAAAAAACGGUUAAAUCCGAUACAGUAGAG
6319996	YDL205C	hydroxymethylbilane-synthase	EOG7S4XGP	0.978582	0.315747	0.00676276	GAAAAAAAGAAAAGCGAAGAAAAUCUAGAUAAAUUUGUAGUUGGUAAAUACACACGUACU
294655505	DEHA2B16126g	DEHA2B16126p	EOG7BZW1T	0.96939	0.221067	0.00676686	GAAUAGUUAGAGCCAAUAAUGAAAAUAUAAAAAAUAAAAGUUGAAACUAGAUAAUAAAAA
294654645	DEHA2A08646g	DEHA2A08646p	EOG7HQNM0	0.476823	0.0129394	0.00676958	AUAAUUGAAUUGAGCGGCAAGGAACUUAACAAUUCAUUUUAUUAUAAGUUAGAUCAAGAA
70995058	AFUA_1G09280	protein-phosphatase-2C	EOG79930T	0.9709	0.233532	0.00679571	GUCGGCUCGAGGAGAUCGUGAAGGUACCCCGGGACCCCAGUCGAAGAACGAGACCACGAG
367032116	MYCTH_103334	glycoside-hydrolase-family-76-protein	EOG72RN80	0.325208	0.0101062	0.00681959	CCCUCCUCCUCCCAAAAGAGGACCAGUUCAGUUCAACUGACGUUGUUUCCCCAAAACUAG
367021488	MYCTH_2297794	hypothetical-protein	EOG72ZCRB	0.951242	0.140214	0.00683661	UACUAAAAGCGUGAGGAAAAUGAAAAAGAACAAUUGUCGAAAGAGAACAAAAAUACGUAC
321253069	CGB_C1590C	hypothetical-protein	EOG7KH9W0	0.968858	0.221067	0.00688444	GAAUUACUGGAUGGGGUGGAGGAGGAAAGUAUAGUGGAUGAAGAACAAGAUGAAGAAGAG
254568086	PAS_chr2-1_0261	Activator-of-Chs3p-(chitin-synthase-III),-recruits-Chs3p-to-the-bud-neck-via-interaction-with-Bni4p	EOG78PVK1	0.985075	0.463832	0.00692276	CUUGCAUUCUAUUUAUAAAGUUGUUGAACUGAACCUUCCGAAGAAUCGAAAAAAAAAACA
254573660	PAS_chr4_0504	hypothetical-protein	EOG7DFXR0	0.442762	0.0124254	0.00692388	UUCUUCCCCAAUUUGUGUCUUUACCUUUCAUAAAGUUUAUUUUUGUUUUGAAAACUUAUC
365981703	NDAI_0A02850	hypothetical-protein	EOG7M6DKZ	0.469982	0.0130649	0.00692466	AGAGAUAAUAAUAGGUUAUAAAGAACUACAAACUCUUUACAUUGAGUUCGAUAAAAACAA
366993471	NCAS_0E00690	hypothetical-protein	EOG7H799N	0.958092	0.165434	0.00693304	UGUCGAAGAAAGAAAACUAUUUUCAGAAGCAUACCACAAAGAGAUCGACCAUUGGAGAAA
254577083	ZYRO0A03630g	hypothetical-protein	EOG7HQNN3	0.948044	0.133728	0.00694799	AUCUCAAAUCUCGGCGUCACACUGUCACUAGAGGGAAGAAAAAAAACAAGAAAAAUUAUU
19073940	ECU02_0190	hypothetical-protein	EOG7XPZKF	0.968498	0.221067	0.00696397	GAUGAAAUCAAAACCCUGAAACAGAAAUAAAGAUAAAGCGAGCAAUUUCGAGGUAAUCAA
365983340	NDAI_0B02250	hypothetical-protein	EOG7N903W	0.928205	0.0971486	0.00697481	ACAUCGUCCAUUCACAAGGACAAUAUAGGAAUAAAAACGAAAACAAAAACCAAAGAUAAA
294658291	DEHA2F06006g	DEHA2F06006p	EOG7B5X51	0.977882	0.315747	0.00698383	ACUUCAUGGACGUUUGAAAAAGAAUCUCCCCUAGUCAAUAAUAGAAUAACUAGGAUAAAA
365982397	NDAI_0A06350	hypothetical-protein	EOG7WX0RB	0.61209	0.0180622	0.0070065	CUAUCUCUACUAUAUAGUUACUUAAAACAUUAAAUAAGUUAAACAACCGUCUAAAAUAAA
70994494	AFUA_4G07990	CobW-domain-protein	EOG7JDR7W	0.968092	0.221067	0.00705387	CUACUCAGAAAGUCGACAGUCAGGCAGAAGAAAAGAAGGGGGGGGGAAACAAAGAGAAAA
150865749	PICST_89585	hypothetical-protein	EOG79SF5K	0.986355	0.518114	0.00706978	AUGAAGAGGAUGCAAACAUAGACGACGUAAAGAAGGAAGAACAGAAAGAAGAUAAAAAAG
367027090	MYCTH_2315100	hypothetical-protein	EOG79KPQ9	0.788861	0.0335495	0.00708359	ACUCCCCGGAAGCAGUCCAAGUAAAAUAAAGAAUUUAUGCGAACUUUCCUUCCUUUCUAG
367018342	MYCTH_2294243	hypothetical-protein	EOG741ZD8	0.990894	0.778739	0.00709118	AGAAAGGGCGGCGAAAGAAAAACAAAACAAAAGAAAAGAAAAUGAACUAAGACAAACCAG
366998125	TPHA_0A02840	hypothetical-protein	EOG7FNCJZ	0.455668	0.0130649	0.00711166	AAUACCUAAGUCAUUCGUUUCACACUUACCAAAAAAAAUACAAAUAAGUUCUUAUUAAAA
46119356	FG04767.1	hypothetical-protein	EOG7HMSB4	0.604018	0.0180622	0.0071523	CAGCAUCCCUUUACUUUAUCGUUCUCCCUCCAAAAGCACAAAGACACAAGAAAAUUCACC
254581308	ZYRO0D04752g	hypothetical-protein	EOG7F252S	0.41627	0.0122937	0.00717623	GUAAUACCUUUCUUAUCUCCGAUUUUUGAAUAAUUUUUAUUUACUAACAAAAACUUGCAG
6320170	YDL035C	Gpr1p	EOG7VTDZ0	0.973063	0.267235	0.00719853	AAAAAAACGACAAACAAGUGAUCCGAAGUGUGACGAAUAAAGCAAACUCUCCAACUCAAA
50422265	DEHA2E08910g	DEHA2E08910p	EOG7HQNM0	0.442659	0.0129394	0.00721165	UCCAGUUUAUAAAUAGGGAACUAAUAACUACUAGUACUACUACAAAUUAAAAAACCAAAA
366996535	NCAS_0I00160	hypothetical-protein	EOG75QRD1	0.447744	0.0130649	0.0072152	AAUAUCGUUUACUAUUAUUAUAUCCCCCAAAAAAUCAAUUUAAAAAUCAAUAUCGCUGCU
6322739	YKL110C	Kti12p	EOG7RBZKK	0.806713	0.037335	0.00721637	UGAGGGUAAAGGGACCUUGUAAAACUUUUGAAAAAACUAAACAGGCAAUUUAGUAAGAAG
366989121	NCAS_0A13900	hypothetical-protein	EOG780RVQ	0.96714	0.221067	0.00726435	AAUAAUAAAUUUAAAAAAAAAAUACAAAAAGAUCAAGACUUUUAAUAAAUUCAAACAAGA
294658087	DEHA2F00990g	DEHA2F00990p	EOG7HQNM0	0.434896	0.0129394	0.00731209	CAUGGAAGCAUUGUAUAAAUUUCAUAUUAAUUUAUUUCUUAAUAAUUAACGAAAAUAAUC
254570621	PAS_chr3_0212	Nucleolar-protein	EOG706125	0.983039	0.431653	0.00732129	AAAAAUUAGGGAAGAAAAAAAUUAAUUCAAGGAAAGUUUGUCUAAAGAACAAAACCACCC
145228649	ANI_1_246014	corA-family-metal-ion-transporter	EOG75TMP5	0.966835	0.221067	0.00733159	AUGUACGCCCGCUAUUCCUUGUCCUGAUCCUCCCAGACUCCAACUAAAACCAAAAUCCAG
254585303	ZYRO0G05126g	hypothetical-protein	EOG7XM398	0.963121	0.200641	0.00739949	GUUAUCUUACAAUUUUAGUGUUAAGACUCAGAAAUUGAUUACAAAAAAAAAAAAAAAAAU
367028865	MYCTH_108407	monooxygenase	EOG7NGQN2	0.988102	0.622255	0.0074035	AAGGAGAGAGAGGGAAGAGACAAGGAAGUCCAAAUGAGUUCGAACCAUCCCCGUCAAGAA
367035080	MYCTH_2070906	hypothetical-protein	EOG7QC876	0.989682	0.718751	0.00741606	CCAUUUCCCUUGAAAAAAAAAAGAAAAGGAAACAAUGAUUGUUUUGACCCUCCCGGAUAG
302306618	AGOS_ABR068C	ABR068Cp	EOG7HTHSN	0.97646	0.315747	0.00743269	CUCUCGAGCAUUCGGUCCGGUCCGACAACCGGUAGACUACAAAUCGGAUAAUAUAGAAAC
6322102	YIL089W	hypothetical-protein	EOG78SQVX	0.966364	0.221067	0.00743579	UAUUAUUCUUUCCCUCUUAGAAAAGUGAAUAAUGAGAAGAAUCCAUUCUUAAAUUUGGGA
254570543	PAS_chr3_0174	Essential-subunit-of-the-histone-deacetylase-Rpd3S-complex	EOG72C57X	0.986002	0.532554	0.00745452	CAAAGUUCGAAAAGAAUCUUUAUGGCCUAAAAUUGCUGCUACGUCUAAAAAAAAAAAAAG
70986400	AFUA_3G03740	protein-kinase	EOG7Q5HQ5	0.98078	0.389594	0.0074881	AAAAAGGUAUUACUCGGUUUCCUAUCUCGAAUGAAUGCUCGGACUCACGAAACAUUUUAG
294655031	DEHA2B03520g	DEHA2B03520p	EOG7X0VTJ	0.931729	0.109983	0.00750868	UCGAAUUUUGCGAUUGCAAAUUAUCCCAAAUCUAAUAAUCACUCCUAAUGAUAAUAUGAA
321257414	CGB_D4740C	hypothetical-protein	EOG769ZT0	0.965938	0.221067	0.00752996	CUUUUUUUUUUUUUUCGGAAAGGUAGAGAUGGAUUCCUGAUUGACAUUUAUAAACCAUAG
398365339	YJR100C	Aim25p	EOG7380F6	0.980625	0.389594	0.00754851	GAAAUGAAAAAAGACAAAACAAAAGAAGAUUAAAGGUCAAACAUAAAGGAUAACACCGAC
321259329	CGB_E4190C	phosphopantothenate-cysteine-ligase	EOG7P02TS	0.992447	1	0.00755329	AAAAAAAAAAAAAAAAAAAAAAAAAACGCCAAAUGACUGUGGCUGAUCCACCCUUCAUAG
146323189	AFUA_3G02253	YjgH-family-protein	EOG76HQD2	0.965779	0.221067	0.00756505	CCUUCGUAACGUCGAUAAUUGACUUAAUUACUGCUAUUUGAAAGUUAAACCAUACCCACC
365984765	NDAI_0C03120	hypothetical-protein	EOG70W3Q6	0.751862	0.0305745	0.0075867	CAUUCAUAUAACUUCAGAAGAAAAAUAAAAUAAAACAAAAAAUAAGCUAAUAUUUUCAAA
254579509	ZYRO0C01958g	hypothetical-protein	EOG7TN02X	0.943016	0.133572	0.00761148	CCUCCUUUCUCUCUCUUUUUCUACAAUAAAGUUUCGGGAAGGACGAAAAGUAUAGCAAUA
50288107	CAGL0G02739g	hypothetical-protein	EOG71ZPBJ	0.874582	0.0607885	0.00762398	UCUUGAUUAAAUUGGAGUGUUAUUAAAAGUAACAGAAAGCCCAUACUACAAAAUCACUAA
254569570	PAS_chr2-2_0293	Cytochrome-c-heme-lyase-(holocytochrome-c-synthase),-attaches-heme-to-apo-cytochrome-c	EOG72NS19	0.984651	0.497936	0.00764282	GGGAAUCCGCCUCAGUUAGAGAAACUCAAAAAAAAAACCUCAAAAAAGCACCAAUAAAAA
254576805	ZYRO0A00286g	hypothetical-protein	EOG7KM63M	0.973848	0.292951	0.00766131	AUCUUCUCAUAUAAAGAGGAACAAUACCUUCUCUAAAAAAAAAAAGAUUGACUAGCAAAA
50289135	CAGL0H04653g	hypothetical-protein	EOG7DVDMW	0.984586	0.497936	0.00767515	GUAUAACAGAAAAUAUAUCAAGGAAUUGAAAUUCUCCCGAUACUAAUACAGAAGGAAAAG
46138515	FG10772.1	hypothetical-protein	EOG7ZPNZM	0.930165	0.109983	0.00768061	CACUUCACUCGUUAAAAGUCAGACCACUCCAAAACAACCCUCAAAAAAACAUCCAUCAAA
85690953	ECU01_0420	hypothetical-protein	EOG74R22G	0.975671	0.315747	0.00768195	AAGAAAUAGCUUUCAAACCUGAAAAAAGGAGCAGAGAAAUAUAAAAAAGCCUAAGACGAG
367006160	TPHA_0L00200	hypothetical-protein	EOG7DVDK9	0.975536	0.315747	0.00772439	AGAAGUACUCUUCAUAUUUUUUUAAAAAAAGAUAAUAACUAGAAAACAAAAGAAAAUAAU
46107924	FG00845.1	RL15_NEUCR-60S-ribosomal-protein-L15	EOG7S4XJ3	0.571855	0.0180622	0.00773324	UUACGGUAAGUUUUCGCUCUCGAAAGAGAGGGAGUUCGAUUUCUAACGCACAACCAACAG
367012674	TDEL_0D00420	hypothetical-protein	EOG725DRR	0.961386	0.200641	0.00774763	GGACUGAAAGCUCGAGUUUAAAUUAAAGGAGGAACGGUUGAUCGCAUCAAGAGGGUCCUU
19074851	ECU11_0510	similarity-to-chitooligosaccharide-deacetylase	EOG79PK15	0.964952	0.221067	0.00774795	GAAAAAAGAACAAUGUUCCUCGUCAUGUUUAUCUUUAAAUAAUAGAGAAGUUGUAUAGCU
126139970	PICST_85750	60S-ribosomal-protein-L15	EOG7S4XJ3	0.567766	0.0180622	0.00780709	AAAAAAUUUUCAUUUUUCAACUUAGUCUUUUUGAACUUUUCUCUUCUCUUUGUUGAUCAU
50424363	DEHA2F09372g	DEHA2F09372p	EOG7V76H7	0.921975	0.100075	0.00780837	AUUAGUUAUGGUAAUUCCAAACGAACAUUAAACCGUCUAGAGAAAAUUAAUACUAUUCCA
367029727	MYCTH_2306629	hypothetical-protein	EOG72891G	0.634331	0.0213941	0.00782318	GGGUUCCGAACCGGACCAACCCGUGCUCUCUCUAACACAUAUUCCCCUUUCCCGAGACAG
367018450	MYCTH_2294358	hypothetical-protein	EOG7HQNM0	0.39322	0.0129394	0.00785135	CGUGCUUGGCGGCAGCGGCCGAGGGGAGGCAUCUCUGGCUGACGAGAAGGGGACCAAAAG
254582861	ZYRO0E05302g	hypothetical-protein	EOG7N907P	0.915234	0.0928535	0.00787084	AAGGUCAGAUAUCACUAACUGUUUUACUGAAAAUAAAAAAUAAAAGACGCACGACAAAAA
146323577	AFUA_4G01120	hypothetical-protein	EOG73V6Z4	0.928419	0.109983	0.00787265	UCGAUCUUCUUCCCUGUGCUGUUCUUUCUGACAUCUCCACAACAAAAAGAGACCAUCACA
6320775	YEL060C	Prb1p	EOG7WT4B5	0.743383	0.0306791	0.00787277	AGUCCAAUUAGCUUCAUCGCCAAUAAAAAAACAAACUAAACCUAAUUCUAACAAGCAAAG
254566197	PAS_chr1-4_0098	Essential-nucleolar-protein-required-for-40S-ribosome-biogenesis	EOG77T1DX	0.984189	0.497936	0.00787281	AAAAAAAAUUCAAAUCUGAAGAAAAAAAAACUUAAACUUCAACAAAAAAGCUUCCCAAUC
14318513	YFL009W	SCF-ubiquitin-ligase-complex-subunit-CDC4	EOG7X0VRS	0.506163	0.0159431	0.00787328	UUGCGGUUCGAAGAAAAUUACGCAUAAAGAAUCAAAGAAAGGCAAAAAUUACGCUGUACG
46114628	FG03156.1	hypothetical-protein	EOG7PZS91	0.964246	0.221067	0.00790394	CUCAAAGUCAUUUCUUCCACUUUUUUUGUUAUAUGAAUGUUCGACUAACAUAUUUUAAAG
50288897	CAGL0H01815g	hypothetical-protein	EOG7HF1X1	0.964135	0.221067	0.00792865	AAUUGAGACUGUUUAGCUAAGUCUUUUGAUUUCGAGAUAGAAAAAGAGACAGAGAGAAUG
46114220	FG02952.1	hypothetical-protein	EOG7FR7T2	0.963837	0.221067	0.00799442	UUUCCAUUUUAUUUCCCCUGAGACUACAAAAAAGUGAAAUUAACUUUGGCUCACUAACAG
50290173	CAGL0I06160g	hypothetical-protein	EOG7FNCJZ	0.386503	0.0130649	0.0080153	UUUCAUUUUGGUUCUAUCCAAUACACAUACCCCCCUCAAACUUAUAAACUAGAAUAAAAA
365991910	NDAI_0L00550	hypothetical-protein	EOG71ZPBJ	0.867682	0.0607885	0.00804343	AGAAGAACGGUCAUUCUUCGAAAAUACAGUGUAUAAAACAACAACAGUAUAAAAAUAAAA
365990077	NDAI_0I00560	hypothetical-protein	EOG7WT4B5	0.737468	0.0306791	0.00805425	CAAAUACGAUUACAAGGAAAAAGAAUCAAUUUCCAGCUGCAAGACAAUAAAUAAAAAAAA
365990990	NDAI_0J01890	hypothetical-protein	EOG7VHT6S	0.930825	0.116609	0.00806638	AAGAAACCAAAGAAGUAAAAUUCUAAUACAAAUCAACCUACCCACUCCAUCUAUAAAGAA
70985594	AFUA_5G00370	amino-acid-permease	EOG7Z9615	0.963507	0.221067	0.00806747	GAAAAAUUCCGAUUACAAAUGAUUUUGUUCACUCUCUAACCAUGUUACUUAAUACUCUAG
367012513	TDEL_0C06570	hypothetical-protein	EOG7DJSVM	0.636217	0.0222665	0.00810016	UCUGCAAAUUAAUUUCAUAACUUCAGGUGUAAAAAACUGUGGAACUAAAACUUUCCAAAA
294655927	DEHA2C10758g	DEHA2C10758p	EOG75XGWZ	0.963337	0.221067	0.00810504	AUAAAUAAAGACCGAGAGAAUAAGGGAAAAAAAGGAUAAAUUACUAACUAUGCAUUGUAG
398366345	YOR351C	Mek1p	EOG7F252S	0.339469	0.0122937	0.0081204	CUCUUGUACGUUUCAAAUUUUAUUAAGGACCAAAUAUACAACAGAAAGAAGAAGAGCGGA
46102616	FG00012.1	hypothetical-protein	EOG7VX94W	0.963129	0.221067	0.00815105	GCAAUCCCCCUCCUCGUCUCAAACUAAAAUUAUCUUCAUCGAUUGAACCUCUUUGCAAUC
19074138	ECU04_0610	hypothetical-protein	EOG776T1X	0.963108	0.221067	0.00815556	CCAAUGGAGACUGAGGACCCCUUUGAAAAAAAUAAAAAGAAAAACAGAAAAAGGAUGUGA
254573154	PAS_chr4_0273	hypothetical-protein	EOG7Z69P4	0.544063	0.0180622	0.00823521	UUAAUAUAUUCUCAUCUUUAAUUACAAUUUUUCCCCUAUUGGACUAAACGGCUCUGUCAA
363748913	Ecym_2104	hypothetical-protein	EOG7J9W1R	0.962621	0.221067	0.00826326	GGGAUCUAUUUUCCAAAUAAAGCCAUUGGUUAAUAAAAAAGAGAAAAAUUAUCUAAUAAC
365982011	NDAI_0A04400	hypothetical-protein	EOG7966SQ	0.542169	0.0180622	0.00826943	AAGAAACCGAAGCAAGUUAAGCAAACUCAUUUAAAUAACUAACUUAAAAAUACAUUAGAG
254576883	ZYRO0A01254g	hypothetical-protein	EOG7647BS	0.97378	0.315747	0.00827885	UAAAAUCAAAAGAAAACUAGGAGAAAUUAACACUAAAGGACAAAAUUAGCUAUUCGCGAU
366998964	TPHA_0B01120	hypothetical-protein	EOG7X0VRS	0.480455	0.0159431	0.00828314	AUUAUUACAGGGGAAGUUGAGGAAUAGGAAUAGAGAGAGAUAAUUAUACUCUAUUGAAUA
46126667	FG07711.1	hypothetical-protein	EOG7WQ84J	0.962455	0.221067	0.00830006	UCUCCCAUGGCCCCUAAACUAAACUAAAAAGCUCAACAAUAAAUAUAAAAAAAAUCACCC
254584402	ZYRO0F13068g	hypothetical-protein	EOG7FNCHF	0.972386	0.300687	0.00830304	AAAAAGGGAGUUCGACGCACGUAUACAUUUGUGAACAAAAAAAAAAUAGAAUAGAUUGAA
367010140	TDEL_0B02310	hypothetical-protein	EOG73FQVZ	0.806716	0.0429768	0.00830674	GGGUCAUUUUGAGUGAGAUUUGAGUGACUUUCGAAAGAAAUUCGAGAGAUAACGUUGGAG
365991445	NDAI_0K01170	hypothetical-protein	EOG7T1RR3	0.660042	0.0244529	0.00831295	AAAUAAAACUCAUCAAAAACAACAUUCAAAAACAAAUCAAUAGCAACUAAAAUAAAAAAA
70997982	AFUA_5G09150	oxidoreductase,-short-chain-dehydrogenase/reductase-family	EOG7HQNM0	0.354749	0.0129394	0.00834915	UCCUGUGUCCCUUAGCUCUAUGGAGGAAGCUCUGCUAAUCCUAUCUUUGAAAUAUAACAG
70997715	AFUA_5G10490	amidase	EOG7BGHVZ	0.96192	0.221067	0.00841833	AAAUGAUUUUCAUCUACAUGGUCUCUAUGCUAUCGUGUGCUAAUUUCGUGGAUUGAUUAG
6322083	YIL108W	putative-metalloendopeptidase	EOG747PSH	0.968389	0.267235	0.00844758	AUUAGAUCGUAUACAGUAAAAAAAAAAAAAGGAAGUAGUAGUUCGAAGAGAAAGAAAUAA
50292739	CAGL0L00649g	hypothetical-protein	EOG7M3J82	0.889922	0.0771705	0.00849476	AUCUUCCAAAUUGGAAAUACUUAACAAAAAAACAAAAACAAAACAACCAAACUUUAUAAC
50289153	CAGL0H04851g	hypothetical-protein	EOG79KPQ9	0.746751	0.0335495	0.00849638	UGAUUUUCUAAAAAAAAAAAAUUACAUGCUAAUGUUCCUUUAGUGAGAGAUUUUUUACCU
365983448	NDAI_0B02790	hypothetical-protein	EOG7H4F39	0.922384	0.109593	0.00850617	AAUUAAUAUAAUUCACAUCAAUAACUAGAACACGUCCGAAGAUAAAAGACUACCAAAAAA
365981941	NDAI_0A04040	hypothetical-protein	EOG79SF5K	0.983527	0.518114	0.00853471	GAAAUAACGACGAAACGACUAAAUAAAAUAAAGAAGAUAGAGAACAAAAGAGAGUGACCA
365989760	NDAI_0H02940	hypothetical-protein	EOG757D7B	0.888896	0.0771705	0.00857394	AAAAUACUCAUAAGGCAAAAACAAACGCAACAAGCGGAACGAAACGAAACGAAACGAAAG
365985954	NDAI_0D02520	hypothetical-protein	EOG7BS4PJ	0.980132	0.431653	0.00857588	AAAAAGAAACAGGGAAAAAGGUUUUUUCUAAUAAUUCACAAAAUAAAAGAAGAUAAGAAC
6323548	YML091C	Rpm2p	EOG7K3TVM	0.91097	0.0971486	0.00864913	AUUUAAAUUUAUAGAGACUACAACAAACAGAAAAGAAAAAACAAGCAUACACAAACGAAA
70997824	AFUA_5G09960	GPI-anchored-protein	EOG70S7HK	0.972336	0.315747	0.00873475	UAAAAUAAAAUAAAAUAAAAUAAAAUAAAGGGGGGGGGGAUAAGUGACUGACUGAAACAG
67542073	AN7200.2	hypothetical-protein	EOG72891G	0.591555	0.0213941	0.00873832	UUGAUCGAUGGGGGUGCGACGGAGGUAAGAAAUUUGGUGACUGAUGAGACGGUCUACCAG
50286477	CAGL0D05940g	hypothetical-protein	EOG7KM62S	0.960459	0.221067	0.00874122	CAAGUGCUCUCCUGAAAACAAUCAAGGACCAAAAAAUUUAUAAAGACUAUCCCUCCCAAA
365987209	NDAI_0E03760	hypothetical-protein	EOG7F252S	0.287236	0.0122937	0.00876254	UUGAUUAUCAACAGGAGAUAUAUCUUCUAAUAUUUCAUAAGGAAAAGUGGAAGAAAAAAU
67517033	AN0797.2	hypothetical-protein	EOG7DJSVM	0.605937	0.0222665	0.00877439	AUUGCGUACGUUCCCAACUCCUAUGAUUCUUUUACCACCGAUUCUAACUUCUCUUCCUAG
367004186	TPHA_0H01870	hypothetical-protein	EOG7X6MB5	0.924503	0.116609	0.00880358	AAUUACAAUCAGAACGGAAAGGAAAAAAACUAAGGUCAAUUGCAAAGAUAUUUAUUCAUA
150951254	PICST_86017	hypothetical-protein	EOG7N903W	0.909305	0.0971486	0.00881089	CCACUCAAAAAAACGGAAGAAUUCAGAAAACUCUAAAGAAACUACAAGAAAAAAGCACAG
254585315	ZYRO0G05258g	hypothetical-protein	EOG7M6DKM	0.919863	0.109983	0.0088137	CUCGCGGCGGAAAUUUAGUUCUAAAAGAGUCUAUUUUUGACAAAAGGAAUUAUAUCAAUA
50288777	CAGL0H00462g	hypothetical-protein	EOG7MD52N	0.936942	0.140214	0.00884162	UUUAAUACUAUACCGAAGUUUAGAAUAAAUCAACGUAAAAAGGACCAGUCCCGUAACAAG
116006493	YJL159W	heat-shock-protein-HSP150	EOG7FNCJZ	0.321661	0.0130649	0.00886246	AAAAAUAUCAAUAAGAAACUCAUAUUCCUUUUCUAACCCUAGUACAAUAAUAAUAAUAUA
45187666	AGOS_ADL207W	ADL207Wp	EOG744TM6	0.959893	0.221067	0.0088663	UCCUGCCGCCUUAUAUAGUAUCUGAAAUUUGGAAAUAAUUACCCGGACGGAGAUUAAGAC
70981812	AFUA_4G00210	polyketide-synthase	EOG7T7H29	0.983311	0.532554	0.00888785	CGGUAAUCCAAACAGAGAGCCCUUUCUUGAACCCGACUGACUUUUUCUCCGUUUUUCCAG
366995059	NCAS_0G00530	hypothetical-protein	EOG72891J	0.959727	0.221067	0.00890306	UAAUACCCUUGAUACAAUCACUGAAUCAGAAGAAGAACUUUUUUUUUUCAGAACUUCAAU
429239862	SPBC337.02c	cell-surface-glycoprotein-(predicted),-DUF1773-family-protein-6	EOG7PVX21	0.918914	0.109983	0.00891809	CAUUGUUAGAAAUUGACGAAAACAAAAGAGAAGCACUUGAAAAAAAUAUAUUGAGGAAUG
367002586	TPHA_0F01080	hypothetical-protein	EOG7N905G	0.414638	0.0152874	0.00894868	CAUGUUAUAAACGAUACGGUUUAUUUGAAAUUGUAUAGGAAUACAGGGAAAUUACUAAAC
366996575	NCAS_0I00360	hypothetical-protein	EOG7TTQH0	0.970193	0.300687	0.00896266	GUGAAGACAGAGUAAAGAAACAAUUAGAGAGCCAUUGAAGAACGAAAAAGGGACCUGACG
70988964	AFUA_2G01970	hypothetical-protein	EOG7XPZG8	0.918384	0.109983	0.00897635	CUCAAUUUGCAUCCACUCCUCGCUUUUUGCUAUCUCAAAAGCCGACUGACCCGAAAAAAG
367032628	MYCTH_2309523	hypothetical-protein	EOG7HQNM0	0.303816	0.0129394	0.00900819	UCUCGUUUAACCCCCCGGAGGAGAAGAAUGACGAACUAACAAAGCCGUUGUUUUCAUUAG
70984224	AFUA_6G04490	camp-independent-regulatory-protein	EOG7MWH89	0.705315	0.0305745	0.00900985	GUUUAACCUAACUCUACUACAACGUCCACCAUCAAUUCGGGAACGUAAAGGAACGGAAAG
302307749	AGOS_ADR379C	ADR379Cp	EOG7F252S	0.265883	0.0122937	0.00902505	UGAACCAUGUAAGUGGCAUUGUAAACUACGGGAGAAGAGCAUGUACUAACUCGAGGCCAG
363749285	Ecym_2301	hypothetical-protein	EOG7ZWDCB	0.959144	0.221067	0.00903186	AGAGUCUUGUGAAGAUACAGUAAAAGAUUGGGACAGUAAAAAAGGCAAGGGAAUAGAAAA
42742254	YJL160C	hypothetical-protein	EOG7FNCJZ	0.308659	0.0130649	0.00903233	UGUUUAGUCUCGAUUUUUUAAUUCUAUACAACUUACUGAAGAAGUGAACACCGCCCCAAU
367035808	MYCTH_112442	hypothetical-protein	EOG7SBP0C	0.989813	0.887444	0.00904076	CAUUCCCCGAAAAAAAAAAAAAAAAAAAACAGUCUCGGAAUCUGACGCGCUCGUCUCUAG
45198989	AGOS_AFR471C	AFR471Cp	EOG7K0ZMS	0.635012	0.0249168	0.00909434	AGAACAGCAGGAGAUCUGUAACACGAGGGUGGUGUGCUCGAAGCGCGAGAACGCGAGAGG
50285925	CAGL0C05005g	hypothetical-protein	EOG7T1RKJ	0.965898	0.267235	0.00911313	UUUUUUUUCGAAUAUUUUUUUACUUUGGGAUAAAAGAGAGAAGGAUAGAUAAAAGGGAGA
19173367	ECU08_0410	HISTONE-H2B	EOG7WHHPK	0.969992	0.303731	0.00911426	CCUCCAAACCAUCGAAUUCCCCGCCAAAAAGGAUAAAUAAAGAAAAACAUCCCCCUUGCA
6323835	YMR181C	hypothetical-protein	EOG725DW7	0.958616	0.221067	0.00914862	CCCUUAUAUUUACUCACCUUCCCCCUACUCUAAUUCUCCUGAUUUCAGAACAAAAAAAAA
302306830	AGOS_ACL196W	ACL196Wp	EOG7N905G	0.401536	0.0152874	0.00914898	UAAACGGCGGGCCCACUUCUUUCCGCAGCCGUUGACACGCAAGCCGCAACUACGACUAAC
366989533	NCAS_0B00730	hypothetical-protein	EOG7M6DK6	0.932519	0.135637	0.00915294	GCUUCCUUAUUUAUUGGAAAAAAAGAACUCUAAGAAUACAUCAAACAAUCCCAAUUUACA
366989433	NCAS_0B00230	hypothetical-protein	EOG715QDR	0.958527	0.221067	0.00916821	CUGAUCAAAGAGAAAUCGAAGAAUACAAGAUAGACACUCCCAGACAGACAAACAAGCGAA
254583776	ZYRO0F05962g	hypothetical-protein	EOG7M6DKZ	0.296375	0.0130649	0.00919282	AAACCAGUACUAUUCAAUAUAACAAUCACUUGUUGAUAUUCCUUCUAAAGAUCUUGAGGG
365981335	NDAI_0A01000	hypothetical-protein	EOG7FNCJZ	0.291283	0.0130649	0.00925935	AUUUUUUGAGAAUAAUAAAAUUUUAAGAUCACACAAUUUUAAAUUAAACAAUUAAUUAAC
50414120	DEHA2B09570g	DEHA2B09570p	EOG7X6MB5	0.920511	0.116609	0.00926909	AAUUAUUUAAUUAAAAAGGAUAUCCCGAGAAAAUACAGGAAAUAAGAUACGCAGGGGAAA
70994214	AFUA_4G08710	short-chain-dehydrogenase	EOG7HQNM0	0.280951	0.0129394	0.00930405	AACUCCAUCGCAUGGUCUCUACUGUUGUCAACCGAACUAGAAAAAUGCUAACUUGACUAG
10383759	YCL042W	hypothetical-protein	EOG7KDFRM	0.957887	0.221067	0.0093099	GUUUGUCGCUCCGAAAAAAUCAAAAAAAACAAAAAACGGGAAAUAACAAUAACGACAAAA
126137351	PICST_78143	CTP-synthase	EOG7HMS8X	0.932773	0.140214	0.00942616	AGAGAAAUAUUUCAAAAAAAUUUCAAAACAUUUCCCUUCUCUUCUUCCCGCUUAAAUAUA
6321759	YHL028W	Wsc4p	EOG7VHT9H	0.983698	0.578401	0.00942909	UUGUUUAUUUUUUAAAAGGAAAGAAAGGCUAGAUACCUCGAAUUACAAAACCAAAAACGC
254571453	PAS_chr3_0610	hypothetical-protein	EOG7BS4NF	0.9573	0.221067	0.00943964	AUAGCGAAAAAGUAAUUUAAUGAUUUUCUCUUCUUUACUCUCUUGGACAUCGUCUGAAAA
6319455	YBL016W	Fus3p	EOG7K3TWD	0.952952	0.200641	0.00943967	UAAUAGCUAGUUCGUUUGAACUACAAGGAAAUAAGGCAGAGAAAAAGAAAGGAAAAUAAU
162312476	SPAC6G9.13c	bouquet-formation-protein-Bqt1	EOG7Q8D3S	0.957182	0.221067	0.00946573	UUAUUAGAGAACGAAAAAAAAAUCCGAAGCUAUAUAUUUACUAAUGCUAAAUGAGUUUAG
150951184	PICST_52700	GABA/polyamine-transporter	EOG7ZD243	0.796985	0.0466465	0.00946994	AAAUCUAAGUCCUCAAGAUCGAACGUGGUCUCUCCUGCUAUUUCGCGGAUCGAAAAUGGG
50291205	CAGL0J07546g	hypothetical-protein	EOG7CK3GC	0.902333	0.0971486	0.00948825	CCAAGAAGACGGUUUGAUAAUACUUCCUGGAAAAGAGGGAAAGGGAAAGAGAAAGCCAGU
50421747	DEHA2E02200g	DEHA2E02200p	EOG72RNB3	0.378942	0.0152874	0.00949438	UAGGUCUUGAUUGUUAUCCUAGUAUACAAAGAAGAAAACACUAAGAACACAAUAAUAAUA
67538908	AN5624.2	hypothetical-protein	EOG7XPZDX	0.796328	0.0466465	0.00950059	UAAACGACGAACUCGUAAGUCACCCCCUUGAUGUGUAUUUCGCGACUAAUAUUAGAGCAG
367024857	MYCTH_2301462	hypothetical-protein	EOG7JQBWN	0.957017	0.221067	0.00950204	UCUAGUGUCGUCUCUGGAAAAGUUCAACAAUAAGGCUAACCGAUGAAUUUCGAACCAAAG
367015206	TDEL_0F00800	hypothetical-protein	EOG7PVWXS	0.990495	1	0.00950473	UAACUGAACAAGUAAAAAAUAACAAGAGAAAAGACGUAAAGGGACUGUAAGAGAUCCAAG
363751288	Ecym_3574	hypothetical-protein	EOG7WMCWW	0.870105	0.0732106	0.00950972	CAGGUAACUGCGAAACGAAACGAAGCGUCGUAAUACAUAACAGAAAAGGAUAAUUAUACA
150951062	PICST_28119	Suppressor-of-Sensor-Kinase-(SLN1)	EOG7ZPNTB	0.990489	1	0.0095112	AAUGAAAGAGAAAGAGAAAGAGAAAGAGAUCGCUCAAACGGAAAUUCAACCUUGUCAACU
46107760	FG00763.1	hypothetical-protein	EOG7D59ZR	0.95696	0.221067	0.00951472	CAAUGUAAGUCUCUUAAACACAUCCCGAAAUACUGUUCCAUCUAAUAGCGUCUUUUAUAG
365983168	NDAI_0B01400	hypothetical-protein	EOG7XPZHD	0.461567	0.0176834	0.00952134	CCACCCACCAUUUCACAAGCAAUACAAAACAAUAACAUAACGAAAAUUAAGAAAAAAAAG
302309797	CAGL0J01800g	hypothetical-protein	EOG7VQJPN	0.375965	0.0152874	0.00953989	CAUAUUUUUCUUGGGUACUAUGAAGACUCCAGUUUGAUCUCAAUUAAAAACGACAACAUU
50293869	CAGL0L13266g	hypothetical-protein	EOG7WT4B5	0.688358	0.0306791	0.00956089	UAAGUUGGUCAGAAUAUAAGUUACGCUCUUAAAAAAAAUUAAAGGCCGACCCUUUGAGAA
365989370	NDAI_0H00980	ribosomal-protein-L27	EOG7GXPR2	0.95646	0.221067	0.00962523	AAGUUUAGGGUUCUUUGAUCAAAUCACCGAAUUAAAAGGAUAAAAGAAAAGGAAACAACA
294655645	DEHA2C03168g	DEHA2C03168p	EOG7SBP18	0.956438	0.221067	0.00963013	CAACAACUAAGUAAUAAAAUACGCCGGUAUAGAAUUGAAAGAAUAGUUAAAUAGGUCAAU
363754265	Ecym_6140	hypothetical-protein	EOG7N905G	0.369865	0.0152874	0.00963315	GUUAUAUAUAUAUUCAGAAAAGGUGCUAUAACCAAUUGAAUUGAAAAUAAAAUAUCAAAA
150865543	PICST_32115	hypothetical-protein	EOG7SN8PX	0.956386	0.221067	0.00964163	AAUCAAUUCAUAUUUUCAAUCGUAUUCGUCAAGUUAGUGAAAAUCUAAGAUCUGCCUGGG
398364769	YER125W	NEDD4-family-E3-ubiquitin-protein-ligase	EOG735453	0.465716	0.0180622	0.00965034	UUCUUUGUUAGCUUGGGUAUUAUAUUUAAAGUAACAGAAAGGAAAGAAAAAAGAAAAAAA
254572894	PAS_chr4_0152	hypothetical-protein	EOG72G1HT	0.959382	0.238173	0.00967407	GAUCUUUUUUAACGAAGUUUACGACUUACUAAAUCCCCACAAACAAAUCAACUGAGAAAA
365982131	NDAI_0A05010	hypothetical-protein	EOG76QFS6	0.956218	0.221067	0.00967879	UCUAAAAGAAUACAUUGAGGAAACUAAUUGAAGAAAGAGAAAAAAAGACCAAUCCUCACA
365986827	NDAI_0E01860	ribosomal-protein-L15	EOG7S4XJ3	0.461515	0.0180622	0.00972622	UUACGAAUUAUUUUGGUUCGAUUAACACUUAAUAAAAAACCACACGACUAUCAAUCAACA
366996793	NCAS_0I01480	hypothetical-protein	EOG7DZ8VK	0.916422	0.116609	0.00974593	CUACUCUAAUCUGUAAACAAAUUAACUAAACAUUUGAAAGCUAUUAAGGAUAGAAAAAAA
363751411	Ecym_4022	hypothetical-protein	EOG7T1RR3	0.600049	0.0244529	0.00977995	UGCUCAGACCAAAGAACGACAAGUCUUCUCAAUACAGAAAGCUGAAAAGAAUCAAAUACA
67515487	AN0025.2	hypothetical-protein	EOG7R5728	0.67992	0.0305835	0.00978917	CUCCCUCCAAGCUCAUGGGUGAAUGGGACCAGACGGGACGAACGAGCUGACAGAAAGCAG
365991495	NDAI_0K01420	hypothetical-protein	EOG7T1RR3	0.599623	0.0244529	0.00979037	AGUAACAAGAAAUGAAAGACACAAACUAGUCAACAAUCAAAUUUAAUCUAAUUAAAAAAG
367006025	TPHA_0K01770	hypothetical-protein	EOG7K0ZMS	0.605907	0.0249168	0.00981953	AGAGAAGAAAUUCGAUAUAAGAAAUUUUUAGGAAUUAUUAAAGUCAUUUUCUCAACAGAC
45187935	AGOS_ADR062W	ADR062Wp	EOG7SN8NM	0.95482	0.221067	0.00998777	AGAGAUUUCGGGGCGGACAGGUGAGCGGAGCGCAGCAGGAGGGCUACAGAGUCGAGGGAG
367018944	MYCTH_2294938	hypothetical-protein	EOG761CB3	0.954629	0.221067	0.0100301	GUUUGAUCCCCCCUUUGAAAAAGGGUGCCUCUUUUUUCUUCUUUUUUUAAUCAGAGAGCC
254580011	ZYRO0C07942g	hypothetical-protein	EOG7WT4B5	0.672594	0.0306791	0.0100445	AAUACAACAUACAACUUAACUUACCUUCCCGUUUAAAAUAAAAAUAUACCAAUUUAAAAA
50290303	CAGL0I07689g	hypothetical-protein	EOG7JQBZ5	0.988467	0.873001	0.0100687	GUUGAGAAAAUCCUUGGAAGCAAAGUAAAAAGAAUAAAAAAAAAAUAAGAACUACGAUAA
366989187	NCAS_0A14240	hypothetical-protein	EOG779P6S	0.699585	0.0335495	0.0100788	CCCAUAGAACAAAGAUUCUAAUUACUCAAACAAAUUAAUAAAAAAGCUUUAAAAAGACAA
321260242	CGB_F4470C	hypothetical-protein	EOG72RN85	0.954276	0.221067	0.0101082	CGUUGUAAUUUCUCUAUCCUUUUUUUUGUCAAGACACGUCUAAUUAAUCUCGAAUGGUAG
50291953	CAGL0K04235g	hypothetical-protein	EOG7N905G	0.338751	0.0152874	0.0101088	UAUUCUCAAUUAGCCUUUAUCUUGCACUCAAAAUAAAAAGUCACUACUCUACCUGAAAAA
67528330	AN4363.2	hypothetical-protein	EOG7VDXZ5	0.954111	0.221067	0.0101445	UCUCUACAAUCGUGCGUCUCUUUCUCCUCCUUGAUUCGUAAUAUAAUUGAUAGUGCAUAG
126136349	PICST_27631	hypothetical-protein	EOG7TN05B	0.954109	0.221067	0.0101451	UCUAGUUAUCAUAGAAACACCCAAGAAAACCACUAAAAAAGUAAAGAAAUGGCUCGUCAA
6226526	Q0080	F1F0-ATP-synthase-subunit-8	EOG7NCVH9	0.954074	0.221067	0.0101528	UAAAUAUUUAUUAAAUUAUUAUAAUGUUGUUAUUAAUCUUAUUAAAAAAUAUAUAUAAAA
19075273	SPCC736.02	sequence-orphan	EOG7CG7F9	0.954035	0.221067	0.0101613	AAAACCUUGAGUUUCUUCUUUGAACCUUUGAGCAAAUAAGUAUCAGAUUUAUUCUUUUCU
50285355	CAGL0B03069g	hypothetical-protein	EOG7N905G	0.331253	0.0152874	0.0102234	UCUUUCUUAUUAAACAAGAAAAACUACAUACAACAUAAUCAAGCAAAACAAUAUAAAAAA
145232192	ANI_1_568024	F-box-and-WD-repeat-containing-protein	EOG7X0VRS	0.357209	0.0159431	0.0102481	CCCGACUCUCCCUUGUUUCUUUUGUUUCCUCACAGACUGACGGUGAUGAAUGCCUUCUAG
365991757	NDAI_0K02730	hypothetical-protein	EOG70CRGB	0.880371	0.0856669	0.0102482	CAAUACUGGUAUGAAAAAAGGUAUACGAUCAAACAACUCAAGAAGGAACUAAAAAUUUAC
70990762	AFUA_1G04810	hypothetical-protein	EOG7PGF2G	0.948801	0.200641	0.0102726	UCAAGGUACGUCCUCUUCUACCCCCAACUUCGUUCUCCAAUCUGACCAGGAACAAAAUAG
254578068	ZYRO0B01540g	hypothetical-protein	EOG74BK24	0.926695	0.140214	0.0102784	CAUAGUGUUAGGGAGAUAGAGAAAGUCUGAUAGAAAACAAAAAUUAAAAAUUGUGAAACU
294658034	DEHA2E24134g	DEHA2E24134p	EOG78SQT1	0.429023	0.0180622	0.0103131	UAAAUAUUAAAAUUAUCAGUUUAUAUGAAUUAACUAUUCUUUUCAAAUAUAACUAGGGAA
67902944	AN8459.2	hypothetical-protein	EOG72891G	0.516811	0.0213941	0.0103374	UCAACUGUAAGAACCCUUCUAACUUGGUCUGGUGAAUUUCUAACCUUGCAACGUGCUUAG
366988721	NCAS_0A11890	hypothetical-protein	EOG7966SQ	0.426437	0.0180622	0.0103598	UUUUUUAUUUAUUUCUUGUUUUAAUUCCCCGAACUCAAUAAACCAAAACACACAUUAAAA
367005182	TPHA_0J00660	hypothetical-protein	EOG7N905G	0.3211	0.0152874	0.0103786	ACAACCGUAAAACCCCGUUUCUACAAAAAUCCUACUACAUACACACACGCGCGAUAUACA
366986699	NCAS_0A01650	hypothetical-protein	EOG71CFZ8	0.979076	0.497936	0.0104188	AAAGAUUGGGGAAACGAAAUAUUAAGAAUAAGCAUAAAAGGAUAUAAAAGAAGUGAUCAA
321248943	CGB_A2510C	low-molecular-weight-phosphotyrosine-protein-phosphatase	EOG7P2Z4K	0.9772	0.457049	0.0104206	AUUUUUUUUUUUUGAAAAAAAAAAAAAGAAGCUGAUUUCUCACUUUACCUCGGCUAAUAG
367001490	TPHA_0D04130	hypothetical-protein	EOG7F2542	0.955514	0.235823	0.0104908	ACAAGUAGGCUUUGAGAUACUUUCAAUUGGAAAAAUUUAAAAGGAUAGAACUAUAAGAAA
45200802	AGOS_AGL295C	AGL295Cp	EOG715QCS	0.985781	0.738342	0.0104981	AGGGACUGAACGGCGGAGGCAAGGAGAAUUCACAAACGUACAAACGGGCUUCUGGGCAAA
126132556	PICST_34797	hypothetical-protein	EOG78SQT1	0.417954	0.0180622	0.010513	AAAAUACUCUUACAGUUUCUUACUACUUUCUCUACACUUUCCACCAAGAUCACCCUUGAA
294654950	DEHA2B01540g	DEHA2B01540p	EOG7RBZKK	0.718115	0.037335	0.0105242	UUUUAUUUUCAAAUCGAUGUGAAAAAUUUAACAGAUAGAAGAAUAGAUAGUAGAACAAAA
365981365	NDAI_0A01150	hypothetical-protein	EOG76MKMX	0.966655	0.315747	0.0105286	UCUAAAAUACCAAAAAAAACGGUAACUUCCCCUUCAAGAAAAGUAAACAAAAGUGAACAA
6321848	YHR057C	peptidylprolyl-isomerase-CPR2	EOG757D7G	0.989462	1	0.0105384	CAUAAGAAGUUCCCCCAAAAGGAAAGAAAUGAGAGGAAAAAGACACGAAGGGAAAACAAA
302306483	AGOS_ABL049C	ABL049Cp	EOG7RBZKK	0.716673	0.037335	0.010578	GAUGCCGUGGAAAAAAAUCGGCAUCUCGAAAAGCCCGUUACCACUACGCAGUGGACGCCA
330443403	YBL088C	Tel1p	EOG7ZWD92	0.989421	1	0.0105787	AAGCAGGAAAUUCGAAAAAAAAGCCUUCAAAGAAAAAGGGAAAUCAGUGUAACAUAGACG
367004014	TPHA_0H00980	40S-ribosomal-protein-S0	EOG741ZD0	0.97347	0.399311	0.0105939	CCUUACCCCAGUCCCCCAAGAGAAACGUAAAGUCGAUAUAUUAUACGAAUAAUAAUAACC
365992160	NDAI_0L01800	hypothetical-protein	EOG7VQJPN	0.302777	0.0152874	0.0106588	AAAAGGUUCCAUAUUAAAAAGAUACCAACUCAAAUUUAUGCUUAAAAGUCUGAUUGGAUU
50286341	CAGL0D04202g	hypothetical-protein	EOG7HB5M4	0.977895	0.483985	0.0106985	AAAAAAGACAGAUAAAAACUAAGAAGAAACCCUUUCAAUAACAAUCUCUUUAAGAUAAUC
365987217	NDAI_0E03800	hypothetical-protein	EOG74J9HZ	0.951601	0.221067	0.0106995	UUUUCCACUUUGAUAGAAAGAAAAGGAACAAUUGGGAUCGAAAAAGAAAAAUAAUUAUUC
367016172	TDEL_0F05630	hypothetical-protein	EOG7X0VSD	0.642224	0.0301491	0.0107866	CAGAAUAGCCUGUCUAGUUUGGAAUAGAAGUAGAACAACUGGAAAGACGAUCAAGUCAAG
367009834	TDEL_0B00780	hypothetical-protein	EOG7H4F39	0.901096	0.109593	0.0108392	UACCUUGAGAGGUGAGCAAGCAAGAAGUAUCAGCAAUUGGUAGAAAGAGGAGGUAAAAAA
398365169	YHR214W	hypothetical-protein	EOG7VQJPN	0.290363	0.0152874	0.0108485	AAGCUUUACUAUUUCUUUCUUUUUAUUGGUAAACUCUCGCCCAUUACAAAAAAAAAAGAG
410730415	NDAI_0G03670	hypothetical-protein	EOG74BK4D	0.972119	0.389594	0.0108622	AACAAUAAAGGAAAACGAAGUAGAAGUGGAAAACAAUAUUACCUCCUCCAAAAAAAAAAG
365986877	NDAI_0E02105	hypothetical-protein	EOG7MKWGD	0.901184	0.109983	0.010868	ACCAUAUUCAUCCCCUCCCCUCCCCUCCCCUCAUUACAAGAAAAAAAAAGAAAGAGAAAA
150864597	PICST_30815	MFS-family-transporter-multidrug-resistance-type-transporter	EOG70CRGB	0.871798	0.0856669	0.0109827	ACUGUCAAUGUUCCUGAAACUGAAACCGAAACCGAAAUCAGAAUCAAUCAUGAUAGGACU
366998830	TPHA_0B00455	hypothetical-protein	EOG7DNP7N	0.953834	0.238173	0.0109954	AAAGCAAAAAUAAAAGAUGAAUUUUUACUAACAAAUAUAAAACCGAUGUUUUUUAAUUAG
150865196	PICST_89228	Histidine-biosynthesis-trifunctional-protein	EOG7DJSVM	0.503154	0.0222665	0.011063	GAAACCAGAAAUUUUUCACUUCACUUUUCUACUUCUACAUUAAUAAAAAUAUACAAAUUU
367003878	TPHA_0H00280	hypothetical-protein	EOG79KPQ9	0.667864	0.0335495	0.011143	UUUGGAUACAAGAGAAUAGAAUAACAAGGCUAUCGAGUAAUAUAUUAAUACAGUCAUAAA
70982774	AFUA_7G00130	C6-transcription-factor	EOG7HHX1N	0.949555	0.221067	0.0111518	UGAAAAAGGCUCAUGACCAAGAAACAGCACUUUUUUUUGUUUACUAACCUUGUGAAAUAG
67526313	AN3614.2	hypothetical-protein	EOG7QZGK7	0.949422	0.221067	0.0111812	UCCCUGCAUACGCUCUGCCAUACUUUCCGCCGACUAAUUGAGCAACUCCCAAAAAAACAG
367005729	TPHA_0K00280	hypothetical-protein	EOG735453	0.380389	0.0180622	0.0111915	AAACUUCAAGAAAAUAUCCGUGUUAUUAUUAUUUUUCAGUCCUAGAGACUUAACGUAAAU
145237640	ANI_1_472064	transaldolase	EOG7N905G	0.26655	0.0152874	0.0112126	UCUCCGUAAGUUCCUCUCUCAUUUGCCACAUUCUAUAUUUCAAUAUUAAUCAAGAAAUAG
367020022	MYCTH_2296130	hypothetical-protein	EOG7HB5K2	0.975438	0.457049	0.0112263	UUCGAACCAACUUCAACUGGGAAAAUCCUCCGCUCGAAAAAAUUUCUCCUACUUCUCUCG
294657135	DEHA2E02794g	DEHA2E02794p	EOG72891G	0.47525	0.0213941	0.0112266	UUUGGACAUUGGAAUCACUAUAAUUAUCACGAUAAAUUAAUAGAUACUGAAAAGCAUAUC
70999430	AFUA_3G11870	F-box-and-WD40-domain-protein	EOG7X0VRS	0.294592	0.0159431	0.0112464	GAUGAGUAUGUUUUGAGUCCCUUUGUUAAAUGAUGAUUUGAUCUGACUUGGCCUUUAUAG
294656721	DEHA2D12782g	DEHA2D12782p	EOG7HMSB4	0.377025	0.0180622	0.0112523	AAACAAAUCAUAAUUACUACUUACAGGUUAUCAAUUAAUCAAUAUAAAUUAAAUAAGAAA
46126467	FG07611.1	hypothetical-protein	EOG78SQW1	0.94906	0.221067	0.0112611	AAUAAUUUGACCUUAAUCAUUGCCUCUAUAUCUUUGUAAUACUGACAGAAGAUUGUCUAG
367018408	MYCTH_2294310	hypothetical-protein	EOG76DV2B	0.975347	0.457049	0.0112676	AAAAAAAAAAAAAAAAAAAAAAAGAAGCUCGCUUUCGAAGGACGCUAACAUGAUUGCCAG
367036034	MYCTH_2121801	glycoside-hydrolase-family-11-protein	EOG7VQJQX	0.361878	0.0176834	0.0112842	AGAAGGAAAAAAAAAAAAAACAAAGGAAAAUAGAAGAUAACUAACGCCAAGCUCUGGCAG
321264556	CGB_L1450C	hexokinase	EOG79SF68	0.94892	0.221067	0.0112922	UCUUGUUUGUGUUUUAACGCCAAAAAAAAAAAAAACUAAUUCCGCAUUCUCCUUUUUUAG
70985723	AFUA_3G00470	endo-1,4-beta-xylanase	EOG7VQJQX	0.360164	0.0176834	0.0113145	GUAGGCAACGCCCGAGAACUAUAGAAGAGGACGCAAAGAAAGCACUAAACUCUCUACUAG
45200932	AGOS_AGL165W	AGL165Wp	EOG7ZSJ42	0.93143	0.165434	0.0113439	CGUAGAUAUAAAAUAAGAGGAACGUUGAAGCGUUUGGGACAGCGUCUUCUGGAGAGGCUA
367001348	TPHA_0D03400	hypothetical-protein	EOG7K0ZMS	0.544577	0.0249168	0.0113477	AAAAGAAUAAAACAAUUGCUAACUUAUUAAUUUCAAAAUAAAAUAUAUAUAAACUCCAAA
366994468	NCAS_0F01590	hypothetical-protein	EOG75XGWV	0.98252	0.654159	0.0114344	UUGUGGAACAAGGUAGUGAAGAAGAAGAGAAGAAGAAAAACAACAAAUAGAAGAAACAAC
50294882	CAGL0M11748g	hypothetical-protein	EOG7K3TWD	0.942959	0.200641	0.0114447	AGCGACAACAGUGAAUAAAAAAAGGAACUAUUAAUUAAAUAGGAACACCAGAAAGAAAUA
302307844	AGOS_AEL256C	AEL256Cp	EOG7WDN9S	0.901728	0.116609	0.0114594	AGGAACAAGGCCAAGAGAACGUGCUGUGGAAUCGGAGCAGCAACGUAGAGCAAGAUCAAG
46121887	FG05321.1	hypothetical-protein	EOG76QFRJ	0.881664	0.0971486	0.0114961	CACUGUUUCUGUAAGUUGACUCCCGAUCACAAAUAAAACACUAUGCUAACAAAUCUCCAG
67541687	AN7007.2	hypothetical-protein	EOG7PGF01	0.85786	0.0808787	0.0114961	GCCUGGGACAGGAAAAUGUGGAAGGUAUUUCCUGGAUUAUCCCGUCUGAACUCAAAUCAG
14318469	YFL050C	putative-Mg(2+)-transporter-ALR2	EOG71ZP97	0.753278	0.0466465	0.0115087	AUUUUAAUCACCUUUAUAGAAGUACUGAAUUUUUAUGAGAAAACGUGAAAAAACUUCGUA
126275528	PICST_34588	NADP-dependent-alcohol-dehydrogenase	EOG757D7B	0.850759	0.0771705	0.011517	UGUAACCGACUCGAGAAAGGAAUUCCGUAGACCAACAUUGAAAAAACUCAAUUGCCAAAA
367018724	MYCTH_2294679	hypothetical-protein	EOG7V76G3	0.947744	0.221067	0.0115521	UCUCCUAUUCUUCUUCCCGAUGAGGCGCUCAAAAACGGGUGGCUAACGAACCGGAAACAG
366993663	NCAS_0E01660	hypothetical-protein	EOG7FZ075	0.963396	0.315747	0.0115576	AUUCCCAAAGGAAAAACUACCUAUCUCUCUCCAGCAAACAGGCAAGACGAAAAAAUAAAC
145251772	ANI_1_1394144	solid-state-culture-specific-protein	EOG7CG788	0.942393	0.200641	0.0115583	UGAAACUAUCAAAGAGACGUGCAAGGAAAACAACAUCAAGGCUCUCAAUUAACUGAAACG
70986760	AFUA_7G06410	exo-polygalacturonase	EOG77Q55N	0.947562	0.221067	0.0115924	CCCAUUCCCCUUUUCUUGAAUAUUCGGCCCCCGCCUUCUGACGUCUGCUAUUUGCGAUAG
365985704	NDAI_0D01270	hypothetical-protein	EOG7Q8CX4	0.947435	0.221067	0.0116205	CUCAUAACGUAACAAACUCAAAAGAAACAAAAUAGAAGAAAAAAAGCAAAUAAAAAAGUG
366987097	NCAS_0A03680	hypothetical-protein	EOG706125	0.973038	0.431653	0.0116381	UAAAAUAAAAUAAAAAACACUAAAAAAAAACUAAAAAAACUAAAAAACUAAAAACUAAUA
366993671	NCAS_0E01700	hypothetical-protein	EOG7MWH89	0.618757	0.0305745	0.0116563	CCCCACCACCGUCUUCAACUCUAACUCUAACUCUAACCUAAACCUAAACCUAAUCCGACU
150865436	PICST_31830	hexose-transporter	EOG7Q8CX5	0.652534	0.0335495	0.0116573	CGAAACGAAAAUCCUCCUUGAAGUUUUAUGUUUUCUCACCUCAGUAUCCAGAAAUAAGAG
365986641	NDAI_0E00930	hypothetical-protein	EOG74J9JJ	0.975902	0.483985	0.0116629	AUUGCUGAAAAACGUAAAAGAGAAAAGAAAUAGAAUCGUCAACUAAAAAUAAAAAUAGCC
50287509	CAGL0F04895g	hypothetical-protein	EOG7FJH7X	0.808006	0.0607885	0.011671	UUAAAAGAAGUUGAGAAAGAUUGAAAAUUAUUGAGAAAUAAUUUACACUUAACAAUUACA
150951561	PICST_52484	ferric-reductase-(FRE9-FRE5-FRE6-FRE4-FRE7)	EOG7J1882	0.929446	0.165434	0.0116721	UCAAGGAAUUCCAUUUACGCUGAAGAAAUCAAUGAAAACGAACAAGAAAAUUCACAUAAG
150951356	PICST_64745	transcription-factor	EOG7Z69P4	0.353289	0.0180622	0.011681	UAUAUGAUAGCAGUUACUUGGCCCUAGACUUCUUUUGAACUACAGACUAAACGAGGAGGA
321254829	CGB_C3660C	hypothetical-protein	EOG7P8PH4	0.947045	0.221067	0.0117066	CAUUUCGGUAAAUCUUUUUUUCCGCAUAUGAGGAACCAUGUCUGAUGAACCCGUGAAAAG
366992386	NCAS_0D00130	hypothetical-protein	EOG73FQVZ	0.726493	0.0429768	0.0117545	UCAACUUCUCAUUCUGUGAUUGGUACCAACUUUAAAAAAACACUUAAUUAAAAGUCUGCU
363752565	Ecym_4661	hypothetical-protein	EOG7GTTD8	0.892359	0.109983	0.0118387	UUGUUCUGGAGGUAUAACAAUUAGAGGGAGAAGAAAAAAAACAAAUAGAAAGCAGUAGCU
367035432	MYCTH_2312275	hypothetical-protein	EOG7TQVGX	0.946392	0.221067	0.0118509	CCGCCCAAAAAAAAAAAAAAAAAACCAUCGAGAUCUGAUCUGACUAACCGCGACCCCAAG
294659554	DEHA2G09108g	DEHA2G09108p	EOG74BK1C	0.960882	0.303731	0.0118813	GGGUAAUGAAAAAGAUCUUGAAAAAUCUCUUAGGUAUACAGAAAUAUAGAGAACUACCUA
398365251	YGR032W	Gsc2p	EOG7JT74G	0.952735	0.251738	0.0118985	AGAGAAGAAAAGGAAAAAAAUAAAAAGUGGACAAUAAAUAAUUAUUAAACUGUCAUAGUU
6323520	YML116W	Atr1p	EOG70CRGB	0.861076	0.0856669	0.0119012	UUUCAAAGUGUACGAUUGUAAAAAGAGAGGCAAUUAGAGAAUCUCAAACAGGUAAUAAUA
363750412	Ecym_3097	hypothetical-protein	EOG7MKWHX	0.988083	1	0.0119165	AGGAUUGUAAUAAAAGGAUCUUUUUAGUUCAAAUAAAUAGAAGAACAAGUAGAUAAGAAU
150865376	PICST_58279	hypothetical-protein	EOG78SQT1	0.339767	0.0180622	0.0119252	UUAAGAACCUUUUGUUACACACUGAUAGUCUACUCGAUCUUCACCUUAUAUUUUGAUAAA
367005160	TPHA_0J00550	hypothetical-protein	EOG7MD4ZK	0.97693	0.518114	0.0119529	AUUUAAAAAGUUGUAUCUAAAAUAUCUUAAGAACAAAUAAGUGAUCUCAGAUUAAAGAAA
321259053	CGB_E2310C	polyphosphoinositide-phosphatase	EOG7DRJBN	0.958402	0.287472	0.0119583	UUUCGGCAAAAAAAAAAAAGAAAAAAAAAAGAUUAAGAUGAUAACCACUAUUUUGGCCAG
6321376	YGL062W	pyruvate-carboxylase-1	EOG7GQZ41	0.988035	1	0.0119649	AGAUAAACGAAAAGAAGAUAACAAAAGGAAAAUCUCAGCCUCUCCCCUUCCUCUUAGACA
367008906	TDEL_0A04110	hypothetical-protein	EOG79KPQ9	0.641219	0.0335495	0.0120369	GCGACAGGAGAACGACAAAGGAAAGAGAUACCUUAAUUACGGAGACUUCAAAGAUUACUU
365983944	NDAI_0B05290	hypothetical-protein	EOG7PZS7F	0.945474	0.221067	0.012054	AAAUAUCCAAAGAAGUAAUUGCAAAGGAUAAUAGGAAAGAAGAAAAGAAACAACCGAAAG
367021594	MYCTH_2297904	hypothetical-protein	EOG779P84	0.945433	0.221067	0.0120629	UUUUUUUCCUUUAUUCCCUCCCUUUCUGGUGGCUCUGUCUUUUCGCUGACAUCACUUUAG
366998778	TPHA_0B00190	hypothetical-protein	EOG71CFVT	0.896425	0.116609	0.0120777	UUUUGUUGUUACUUAAAGACGAUAAUUAGAGAGUUAAAUAUUAACAAAAGGAUAACAAAA
330443491	YDL240W	Lrg1p	EOG73FQVZ	0.718969	0.0429768	0.0120778	UCAAAUCCAAAGAAAAAAAGAGCAGACAAAUUAUCAAACAACAAGUACCGGAGGUGAGCA
254565121	PAS_chr1-1_0467	hypothetical-protein	EOG7K9KC2	0.987905	1	0.0120954	AAAGAUCAAAAAAAAAAUAAAAAAGUUCCACUCGAUCUUGAUCACUACCUCCAGUUCCCU
294657066	DEHA2E01122g	DEHA2E01122p	EOG7XM36Q	0.977145	0.532554	0.0121714	AGGAAUUGUUUUUCAUGAUGGUAUAACCGAAGAAAGUUAAGAAAAGAAUACGAAAUAAAG
6320030	YDL171C	glutamate-synthase-(NADH)	EOG7TN012	0.894761	0.116609	0.0122718	CUUAAUCUAUUUGCCAUUUAUUUAUUUUGAAGAACUAGAAAAAGAAUUAGAAAAGAAAGC
365981741	NDAI_0A03040	hypothetical-protein	EOG79CZ6Z	0.964594	0.349871	0.0123874	AAAGGUUAAAAUAUCAAAUAAAUUCCAAAAAAAAGCAAACAAACGAACAAGAAAAGAAAG
365983136	NDAI_0B01240	hypothetical-protein	EOG71RXXT	0.963926	0.343789	0.0124019	AGACUUCUUUUUCUAAAGACAUUAAAAGAUUUAUUUAAAAAAAAACACAUAUAAAAAAAA
365991667	NDAI_0K02280	hypothetical-protein	EOG7HXD37	0.975978	0.518114	0.0124461	AGAUCAAUCGAUCCAAAGCCAAAACGAAAGCGAAAACGAAAACGAAAACGAAAACGAAAA
367021146	MYCTH_2297348	hypothetical-protein	EOG7RRFJN	0.972744	0.457049	0.0124573	UCGGUCCCCGAAAACGAAAUGAAACAAAAAAAGAAAGCCAGAAUCUAACCACCAAAACAG
366987171	NCAS_0A04070	hypothetical-protein	EOG7FJH84	0.980877	0.654159	0.0125097	CGAAUUAGAAAGAGAAUAUCAAGACAGAACAAGAAAAAAAAACCUUCUUAAAAGAUAUCG
367005086	TPHA_0J00170	hypothetical-protein	EOG7NSBBT	0.974844	0.497936	0.0125261	AGGUCAAAACCAUUUGAUUAAAAAUUGUUGACUAUAAACUAAAAAAGGAAAAAAGUCACU
67524199	AN2557.2	hypothetical-protein	EOG754J03	0.943283	0.221067	0.0125382	CUUUUCACAGAAAAAGAAAGAACUUAUGACAGAUUGGUUGCUAACAGAGACUUUGUACAG
50423107	DEHA2E19085g	DEHA2E19085p	EOG72ZCRB	0.910443	0.140214	0.0125572	AAAAAUGACUUUACCUGAAUUAAGCCUUUCUUUGAAAUUCUUCAUAAAUAUCCAAAGAAU
363751433	Ecym_4034	hypothetical-protein	EOG744TMD	0.974049	0.483985	0.0125599	UAUCUGAGGACAGGGUCAAGAAUAGGUGAUUGGACUGUAAAAGAGAGAGAGAAGAGAUCG
294655658	DEHA2C03454g	DEHA2C03454p	EOG7ZKSKS	0.874447	0.100075	0.0125647	AGAUUAUAGUGACUUAUCGAGACUUAGAACCAAGACCGAGUAUAAUUUAUUAUAGGAAAA
145232525	ANI_1_790024	elongation-factor-2	EOG7966SQ	0.301383	0.0180622	0.0126186	AGUUGAAAACCAUAUUCGAUGCUGUAUUAAAGAGUAUCUGAAGCUAACAUGUGUGAACAG
145228427	ANI_1_94014	endo-1,4-beta-xylanase-A	EOG7VQJQX	0.28625	0.0176834	0.0126215	AUCAUCCUCACACUAUCUCUUUAAAGGAUCCAAUAAAACGAUUACUCACAUCAUCUCCAG
19074938	ECU11_1380i	60S-ribosomal-protein-L15	EOG7S4XJ3	0.300787	0.0180622	0.0126293	AAAGAGUAGUUUGGCGAGGACUUGGCGUGGGUGGAAAUAAUGAAAAAUUUGCAACCCCAG
367005592	TPHA_0J02735	hypothetical-protein	EOG7966SQ	0.297495	0.0180622	0.0126888	UGUUUCUUAGAUAACCGAUAAGUUCCAAUCCAACAAAUCAACUAAGUUAAAUUAUUCAAA
254583292	ZYRO0F00286g	hypothetical-protein	EOG79KPQX	0.936518	0.200641	0.0127371	AUUGGUCUUAUUUAAUAAGAAAAAGAAUAAGAAUUUUUCAAACAAAAGUCAGAUAAAACC
145229001	ANI_1_2450014	urea-active-transporter-1	EOG754HZG	0.488253	0.0249168	0.0127511	GCAAAGUGAGUCCAUCCCCACACCUUCUCUCCUCAAACAAUCAACUAACAUAGUUAAAAG
146324868	AFUA_7G06220	serine-protease	EOG7VDXZ1	0.94222	0.221067	0.0127733	UAAUUCUGGAAUUCUCAUCCCUCUUCCUAACUCACUCUACUUUGCUAAAUUAACCACGCA
254582064	ZYRO0D13486g	40S-ribosomal-protein-S17	EOG7G4QT6	0.962687	0.343789	0.0128276	UUGGAAAUUAUUGGGACCCUUUGAACAAGAAAUAAAGACCUCGAGACAAGUUAUUCAGAA
367034792	MYCTH_2311581	hypothetical-protein	EOG7K0ZQR	0.941913	0.221067	0.0128411	AAAAAAAAGGGAAAAGGUUAAAGGGGAGAAGAAAUCCUAACGAACUGCAAAAAUCACCAG
367018490	MYCTH_2294401	hypothetical-protein	EOG77T1FM	0.985611	0.893617	0.0128579	CUUCCUUCACGAGAGUUGUAGGCCCAAGACUAACAAAAAAAAAAAAAACAACCCCCCAAG
145236393	ANI_1_4054	hypothetical-protein	EOG751NT1	0.882955	0.109983	0.012873	CUUUCUCUUCUUCUUCCAUAAACCCUCCUGUACGUAUCCCACUAACGAACGAAAUAACAG
363752884	Ecym_5049	hypothetical-protein	EOG7QZGPV	0.977712	0.578401	0.0128912	AUUUUAUCGAAAGAGAAUUAUCAGAUGUACUUUUGGAAGCGGGAAACGAUUUGAAAUAUA
67901660	AN7817.2	hypothetical-protein	EOG75B8GR	0.941526	0.221067	0.0129267	ACUCCUAUUUUCUCUUCUAUCUUAUUGGCUUGGCUGGGAUAAUACUAAGUGGCUCUACAG
321262925	CGB_I2060C	hypothetical-protein	EOG7CRTZC	0.941175	0.221067	0.0130042	AGAUCAUCCCGAAAAAGAUGCAAAGCUGACCAAUGUGUCUCUCCGUUCGAAUUUUAACAG
254570719	PAS_chr3_0253	Acetyl-coA-hydrolase	EOG7TQV8M	0.973049	0.483985	0.0130438	GUUAAAAUUCCCUUAAACUUACUCCGCUUAAAAAAACCUCAAACAACAAACCCGUCAACU
294659633	DEHA2G11297g	DEHA2G11297p	EOG7H799N	0.920611	0.165434	0.0131336	AAGUAAAUUAUAUAUUAUAAUUGAGAUACUUAAAACUAAACAAAGUGAAAGACUUAUCAA
366987949	NCAS_0A08020	hypothetical-protein	EOG7NW6N6	0.958404	0.315747	0.0131337	AGCUUGCUCAUCUUACAACUUGAGAACCAAAGACAAAAACAAAAACAAAAACAAGAAAAU
46114604	FG03144.1	hypothetical-protein	EOG7Q8CX5	0.608019	0.0335495	0.0131507	UUUCUGUAAGUAAACCUCUGAACACUAACAAAUACCAAGAUGCGCUAACAUAUCUUUCAG
398364265	YIL114C	Por2p	EOG7GXPNQ	0.879931	0.109983	0.0132056	UCUGUUUUAUUCUCGAGUGAAGGAAUUGCAUGAAGAGGAAAGUGUUAGAAAUUACCUACG
6323668	YMR026C	ubiquitin-protein-ligase-peroxin-12	EOG73BVP8	0.940089	0.221067	0.0132443	AAGAAGCAAGGGAAUAAGCAGGGAAAAUAAAGCAAAGGAAAGGAAGGUAGUCGUCAAGUG
365983382	NDAI_0B02460	hypothetical-protein	EOG735453	0.266022	0.0180622	0.0132572	GGCAAGAAACGUGAGGAAAAGUUACAGUAAACAAACUUAAUAAACAAACAAUAAAUAAGG
363756530	Ecym_8394	hypothetical-protein	EOG735453	0.264676	0.0180622	0.0132816	AAAAAAAUAAGGAAGCUGGUAAGUUGGAAGGGAGUGUUAGUUUUUUUUGGUGUUGAAAAG
365984427	NDAI_0C01420	hypothetical-protein	EOG715QFN	0.933712	0.200641	0.0133001	UUUUCAAGAACAAAAAUAAUCAUAUAAUAGAAGAAGAGGAGCAAAGACAAAAAUAAUAAU
367005184	TPHA_0J00670	hypothetical-protein	EOG73JM4P	0.939783	0.221067	0.013312	UAAGGGAAACUAUUUAAUAUCAAACAACGGGUUUAUCUGAAUACAAACAAAACACGUACG
67902300	AN8137.2	hypothetical-protein	EOG76DV39	0.939751	0.221067	0.013319	AUUUUUUCUGGUUCCCUGCUGUGAAUAUGCCUUGCUGAUUUGGUCCGACUUCUGAAAUAG
294655775	DEHA2C06468g	DEHA2C06468p	EOG773XSJ	0.965762	0.389594	0.0133388	CGAAGAAGGUAUUAUAAAUUCAAGUUCGCUGUGAUAAAUAAAGAUAAAUUAGACUAAAUC
363753354	Ecym_5315	hypothetical-protein	EOG7HB5QH	0.957624	0.315747	0.0133801	AAUAAAAUAAAAUAAAAUAGAAUAAAAAGAAUAAAAUUAAAAAAGCCGUUUUUUAAUGUA
366995029	NCAS_0G00380	hypothetical-protein	EOG7B05RP	0.972241	0.483985	0.0134347	CUUGAUGGUAAAUAGAUCAAGAAUAAAUGAAUAAAAGGAGAGAAAAAGAGGAAGUAUAGG
365989542	NDAI_0H01840	hypothetical-protein	EOG7B8SG7	0.986545	1	0.013455	GAAAUCAAGAAAAUAAAUAUCCAAACGGGAAUAUCAAAUACAAAAAUAAAACAAAAAAAA
19075718	SPCC584.13	gamma-aminobutyric-acid/polyamine-transporter	EOG7ZD243	0.71126	0.0466465	0.0134687	AACUGAUCUGUUCCUCCUCUUUGCCCCUUUCUUUUUUUUUGGUUUACUCGAUUAUUUAUU
146324265	AFUA_6G00555	hypothetical-protein	EOG708WBF	0.938847	0.221067	0.013519	UCGGAAAGCUUUCCCAGCAAGACCUGUUCUCCUUCUGUCUGUACUGCUCAAAAAUACUCG
367018654	MYCTH_2294574	hypothetical-protein	EOG7647F3	0.973896	0.518114	0.013525	AAAAACGAGAGGAGAAAGGGGAGAGACAGAGAGGAAGAGGGAGCUGACCGUCCUAAGCAG
46120360	FG04827.1	hypothetical-protein	EOG7X0VSD	0.550415	0.0301491	0.0135546	AGAAAAGGUUAGUUUCAAUUGCUUCGCGUCAAUUGGGGAUGUAUACUAACAAUUAAAUAG
366997877	TPHA_0A01580	hypothetical-protein	EOG71P2M6	0.958345	0.325559	0.0135611	AGGUUGAUAUAAAAAACAAUAUAACAUAUACCUAAAGGGAAGAAAAAAACACGAUCCACU
294654330	DEHA2A00858g	DEHA2A00858p	EOG7CK3GH	0.898564	0.133728	0.0135649	UAUCUAUUUAUAUUUGAUUUUAUUAGUUUUACUGCAUUAUAAAAAGAGACUCUAAAGAAA
365985524	NDAI_0D00370	hypothetical-protein	EOG7PS1TD	0.946815	0.255479	0.0135877	GGUAAGAUUUGAGAGAACCAAAAAACUCUGAUAUUGAAGAGCAGAUAAAGGGAAAGAGAA
70982758	AFUA_7G00220	plasma-membrane-hexose-transporter	EOG7Q8CX5	0.594822	0.0335495	0.0135935	CACAUGUUUUGUAAGGGACCUUAUUUUUGAGGCCGGAACAAUACUAAUCUCCCACCUCAG
294656051	DEHA2C13882g	DEHA2C13882p	EOG7WT4B5	0.554638	0.0306791	0.0136633	UACAAUUACUUAUACAAACUACUCAAAUAAAGAAUAAACUCAUAAAUAAUUAAAAAAAAU
365986613	NDAI_0E00790	hypothetical-protein	EOG79KPS6	0.981489	0.738342	0.0136674	AAUAGAGUAAAAAAUCAUACACACUUCAAGGAAAGAAAGAAAGAAAAAGAAGAACCAAGA
294655536	DEHA2C00176g	DEHA2C00176p	EOG7HB5PV	0.93816	0.221067	0.0136708	AGUUUAACGAUCUUACCUAUAUAAUUUUCACGAUGAAAAAAAAAAAAGGUUUCUAGAGAU
50287007	CAGL0E05632g	hypothetical-protein	EOG74J9HZ	0.938118	0.221067	0.0136801	AUAACUAGACUGGGUCAAGAAAAAAAAAAAUAACAAAACAGUGAACAAAUUAGAAACAAU
70995700	AFUA_1G12360	hypothetical-protein	EOG7DZ91N	0.937954	0.221067	0.0137164	CUCUUUUUUUGUCCCUUUUCUUUCUCUUUUCUUUCAUAACAGCGGAAUUGCUGGGAAUAA
321253762	CGB_C4020C	polygalacturonase	EOG7SXWCJ	0.956517	0.315747	0.0137297	CUCUUCGAGUAGGUCUUUUUGAUAAGAUUAACCCGUUUCUGGAUCUGAUUGUUUGGAAAG
19073992	ECU02_0720	HISTONE-H2A	EOG7GN30N	0.981005	0.727331	0.0138155	UCCGAGACCUGGUUUCCCUCCAAAAGGAAAAUAUAUAAACAAAGGAGAAUGCCCUGAGGA
366986427	NCAS_0A00290	hypothetical-protein	EOG75XGWQ	0.971407	0.483985	0.0138387	UUCAAAUAAUUAUUUUAAUCCAAUUGAGAAGCCAAAACUUCAAAGAAACAAACAAAGAAU
254568848	PAS_chr2-1_0614	hypothetical-protein	EOG7712KD	0.964396	0.389594	0.0138711	AUCAACUGGUCAAGUAAGAGAGAAAAAGAUUAGAGGAAAAAAAAAAUCAAAGACGAGAUG
366990297	NCAS_0B04600	hypothetical-protein	EOG7ZWDCB	0.937214	0.221067	0.01388	UAUUCCGAAGAUAAGUUUAAAGAAAUAAAUAAAUAGAUAAAAAUAAAAUAAAUUCAAGAA
367005725	TPHA_0K00260	hypothetical-protein	EOG7N63W7	0.972123	0.497936	0.0138808	CGAGAAACCGAAAAAAAACUAUUGAGCAAUUAAAGGACUCUUCCAAGGCUAAUAUAUAUA
321258751	CGB_E0350C	hypothetical-protein	EOG7380GG	0.972054	0.497936	0.0139153	CAUCUCGUCUUCCUAUCCUUCUCUGAAAAUCCGUUUCUGGUUGUCUGAUUCGUUAAAUAG
366991413	NCAS_0C01150	hypothetical-protein	EOG7PK99H	0.977287	0.617958	0.0140359	AGAGAAACGCAACAAGAGGAAGAAGAAGGGGAAAACGAAAGAAGUAUAGUGUAGACCAAU
367029825	MYCTH_2031920	hypothetical-protein	EOG71RXWV	0.975712	0.578401	0.0140479	AAAUAAAAGAGGAAAAAAAAAACAGAAGGAGCGACUAAAACAAAAGACUAUGACUCGCAG
410730383	NDAI_0G03510	hypothetical-protein	EOG7G7M2F	0.955483	0.315747	0.0140563	UAGAACACAUAUUCAAUCACUAGAAAAACAAAUCUUCAAGAGAAAAAGAACAAAAAAGAA
50287107	CAGL0F00209g	hypothetical-protein	EOG7X0VSD	0.533663	0.0301491	0.0140596	AGCGACAUCAAUUCCAUUUAGCUUUUAAUAAAUUAAAGAAAUCCAUUUAAGAUAAUAACA
294654311	DEHA2A00286g	DEHA2A00286p	EOG7GJ6R3	0.936324	0.221067	0.0140766	AGACUUGAUUUAAUUUUUCUAUAAAGUACAAUAUAAACGACUAUUGACAAAAAUAAGGAA
365983166	NDAI_0B01390	hypothetical-protein	EOG7647B9	0.940155	0.235823	0.0141129	AAAAAAAAAAAGAAACUAAGUAACACUUCUCAAAGAAAACUAAUUCAAACACCAUCAUAA
6320321	YDR116C	mitochondrial-54S-ribosomal-protein-MRPL1	EOG773XSZ	0.936071	0.221067	0.0141326	AAACGACCUGAAAUAAAGGGAAUUUGAAGAAAACUAAACAGUGAUAAGUCAUCAAAGAAG
366986797	NCAS_0A02160	hypothetical-protein	EOG73JM4P	0.936042	0.221067	0.0141389	GUAUUGAUAAGAAUAAUAAACUUUCAAAUAAAAAACUCUUCAAAAAAAUCAAUCAUAAUA
321264436	CGB_L0330C	specific-RNA-polymerase-II-transcription-factor	EOG708W7K	0.935909	0.221067	0.0141685	GUAAGUUAUCCUCCGAAAAAGGCUCGAAAAAUCUAGUAUAUUGACGAUACCCCAAACCAG
46107440	FG00603.1	hypothetical-protein	EOG7NKKX7	0.935885	0.221067	0.0141736	UCUGUAAGUUUACCCGUCUCUUCUCUUGUCUCCAAGUUCCAUAUACUAAUUCCGUUUCAG
365986793	NDAI_0E01690	hypothetical-protein	EOG7CZKGN	0.840136	0.0891041	0.0142446	UAAUAUAAAGGAAAGGAAACAAUAACAACAACAAAAAUAAAAAUAAAAAUAAAAAUAACA
367004901	TPHA_0I02460	hypothetical-protein	EOG7SBP18	0.935417	0.221067	0.0142771	CGUUCUUAUCGAUAGAGAGGAUACCAAGGAAAGAAAGUCGUGGGAAAUAUCUAUAUAUUU
363753558	Ecym_5424	hypothetical-protein	EOG7Z69QQ	0.979914	0.712633	0.0143141	CGAGAAGAGAGGUAUUGAUAGUAGGAUUUGGGAUUUUGUUCGAAGAAAAAGAAGAAGAAA
367003211	TPHA_0G00690	hypothetical-protein	EOG74J9JJ	0.97042	0.483985	0.0143164	AGGACGUGUGGAAUCGGAAGCACGACAAGAGAUAAAAGAGGCAUCGUAAUUUUUGAGACA
50286631	CAGL0E01287g	hypothetical-protein	EOG73V6W0	0.939056	0.235823	0.0143721	GAUUAAGAAAAGGUGUGCUUUAUUGUACUUGGGAGAGGAAAACUACUACAGAACGAAACA
70985929	AFUA_3G01480	hypothetical-protein	EOG7W9S3C	0.934857	0.221067	0.014401	CCCUGCAUCCAGUGUUCCAGAUAAUGAAAAUGGGAAGCAAAACUAAGAGAUCCUUCAUAG
254568896	PAS_chr2-1_0635	Catalytic-subunit-of-type-1-serine/threonine-protein-phosphatase	EOG79KPQ9	0.56954	0.0335495	0.0144417	ACUCAGUCAAAAGAGGCAAAAAAAAAACAACACAUUCAAAAAGGACAGAGGUUUGGUAAA
365990239	NDAI_0I01370	hypothetical-protein	EOG7SXWGC	0.934576	0.221067	0.0144631	UCAAAUAAAGAGAAUAAACAAAGAAAUAUAUAAUAAAAGAAAUAGGAUUCUCAAACAAAA
146323117	AFUA_3G00220	MFS-sugar-transporter	EOG7Q8CX5	0.568048	0.0335495	0.0144917	UAGUAAGUAUACCCCAUUAUCAGUAACGAGAAGAAGACUAGGGAAGCUUACUCUGGGCAG
126138700	PICST_61879	Transporter-of-Nicotinic-Acid	EOG7X0VSD	0.517729	0.0301491	0.01454	CUUAUAAAUAGGUUGAAGGAUUUCAACAAUUUCCUGACUUAGAUCAUUAUUCAAGUAAAA
294656810	DEHA2D14894g	DEHA2D14894p	EOG7M6DHN	0.962587	0.389594	0.014576	AAGGAAUAAUAUUAAAGAUAUAUCAGAAAACUUGAAAAUUACAUGGAGUCCUCGAUCGAU
50423675	DEHA2F01364g	DEHA2F01364p	EOG7TN031	0.953661	0.315747	0.0146314	AGAAUCAAUUGACAAUUAAAAGGUUAAAAAAAACGUUUUCAGAUUUCGAUAUAGUAUAAA
254579537	ZYRO0C02288g	hypothetical-protein	EOG708W7W	0.971318	0.510894	0.0146535	GCGUUCGGGAAGGAAUAUAGAAUAAAACGGUUGGUGUAAGGAAUACAAAAUAAGAAGGUC
146322830	AFUA_2G05700	hypothetical-protein	EOG7DJSWD	0.933543	0.221067	0.0146914	CGUAUGUCUCCUUCUACCAUGAUCUAAUAUCGAAACUAAUGGUGUCUUUGCUUGUAUUAG
367026480	MYCTH_2303238	hypothetical-protein	EOG72891G	0.313289	0.0213941	0.0146916	CUCAUACGGACAGUAUCCUGAAGUACCUAUGCUAAACAAAGAGUCCUUUCCCCUUCGCAG
50291937	CAGL0K04037g	hypothetical-protein	EOG7JT74G	0.941494	0.251738	0.0147283	CCCAAGUCUCUAUCAGCCAAUAAAGGAAUAAGAACAAGACAGAAAAAGAAAAUUCCAACC
254582733	ZYRO0E03652g	hypothetical-protein	EOG7Q8CX4	0.933327	0.221067	0.0147391	UAAAAAGGAUUGAAUUGGAAGCUCUGUAAGAAUUGAAUUAGAAUUGGAAAAUAUUGAAAA
19112717	SPBC15C4.05	ATP-dependent-RNA/DNA-helicase-(predicted)	EOG7HB5JH	0.932985	0.221067	0.0148149	UAAUAAUUAAUUUAAUCUCUUUUUUUUAUUUUUCUUUUCCCCAAUACUUCGAAAUUUAAU
294659378	DEHA2G04532g	DEHA2G04532p	EOG7VB2QG	0.96927	0.483985	0.0148727	CUUAUAAACAAAAUGCAACGGUAGGAGAAGAAAAGAAGUAGAAAACUAAUAUAUAAUACA
321264155	CGB_K3370C	hypothetical-protein	EOG70PC6V	0.92566	0.200641	0.0149156	AAAUUUUCUUACUUCCUGCUCGUUUUGAAAUAUAACUAAAAGCUGAUGUGAUUACCUCAG
366991635	NCAS_0C02270	hypothetical-protein	EOG7D8665	0.961671	0.389594	0.0149329	UGAGUGACUCCUCUGCUAUACAUACCAAAACAACAAACCAAAAAACAAAGGAAGCCGAAU
367004008	TPHA_0H00950	hypothetical-protein	EOG779P6S	0.552565	0.0335495	0.0150112	AAUUUACUUUUUAUUACUUCUUCUUAGCCUAAAAGAAACCAUCCUUAAGAUUUAUACAAG
50422239	DEHA2E08624g	DEHA2E08624p	EOG7NSBB6	0.932023	0.221067	0.0150276	UAUUCCAUUAUAUAGACAGUAAGAACACCCUAGAAAGAUUUUAGAAAGUUUGUCUCGAGA
6323197	YLR168C	Ups2p	EOG73JM6G	0.984961	1	0.0150392	AGGACGAAAGAAUAGAUUUCAGACUAAGAUAAAAUAAUCGAGAAUAAUUAAAAGACGAUA
145236515	ANI_1_430054	MFS-multidrug-transporter	EOG72891G	0.293645	0.0213941	0.0151119	UAUCCCCGCACGAACAUCCCCCAUCGCCACUAGAACCACCAAACUAAUAGUUAAAUCAAG
67540128	AN6234.2	hypothetical-protein	EOG7BP8CT	0.975583	0.622255	0.0151937	AAUCCCUAACCGUCUGGACCUCCCGUAUCCCUGAACUCAUCUGACCCUCUCCAAAAACAG
146323227	AFUA_3G03350	nonribosomal-peptide-synthase-SidE	EOG7K9KB7	0.930881	0.221067	0.01528	UCAAGCCUCAAUUCUCUUGAAAUCCUAUUCGUCGCUCGUUGAAUUCGCUACGGCAUCACA
367034454	MYCTH_2311259	hypothetical-protein	EOG72891G	0.285287	0.0213941	0.0152907	UUCCUUGUCUAUAUAUUUUCUGACCGUGGAGGGGCUUCGGCGGCCUAUCUCGAUAAACAG
67903338	AN8656.2	hypothetical-protein	EOG7NGQN9	0.930716	0.221067	0.0153164	UCCCCCCCAAAAGCCUAUAGACCCUUUGAUCUGCUGAGUACUGACGCUUCCAUUGUAUAG
67523757	AN2334.2	hypothetical-protein	EOG79GTHR	0.971077	0.532554	0.0154032	UAAUCUUGUCCAUCACUGGUCAUCUAUCAAACUCAAAGGAAAAAGAAAAGAAACGCCAAA
46115336	FG03510.1	hypothetical-protein	EOG7TF7JX	0.930223	0.221067	0.0154253	UCACUAUCGUGAACUAUCUACACUAUCAUAAGCGAUCUAAUCUCCCCGUUGUCGAUCAAA
294656252	DEHA2D00748g	DEHA2D00748p	EOG7V4B84	0.930222	0.221067	0.0154256	AUCAAAUGAAAUUUAAUUAAAAUAUGUAAUCUGCUCAUAACGACGUCUUUCAAAUAGUAA
254581034	ZYRO0D01606g	hypothetical-protein	EOG793BH8	0.980109	0.778739	0.0154901	GUCGAGGUCGCUGAAAAGAAAUCAAAGGGAGGAGAAGGGAUAAAAACACCUGAUAACAGU
367032903	MYCTH_104665	hypothetical-protein	EOG70PC89	0.929893	0.221067	0.0154985	CGCCGUCCCAGAAGCUUUGUUGACUAAUUAACCGCCCACCACAAAAUUCACCGAAUAUAG
146322797	AFUA_2G04535	hypothetical-protein	EOG70CRGP	0.859013	0.109983	0.0155061	AUUCCCCUUCCCCCCUUCCCCUUCUUUUUUUUGGGGUAUGUUAGAUACUGACGAGACUAG
146322554	AFUA_1G10012	hypothetical-protein	EOG7966QZ	0.929808	0.221067	0.0155172	AUCCUGACCAUGUCCUCCUAAUGUACCGUCCAAAAUUCUAAAAUACUCUCGUCACACCAG
70990802	AFUA_1G05010	MFS-multidrug-transporter	EOG72891G	0.271924	0.0213941	0.0155766	GUACUUCCCUUUCCUUUUGCCUUUCUCGUCGCCCGUCAUACAGUAAACUGACAGAGACAG
367019230	MYCTH_2295293	hypothetical-protein	EOG7CNZTF	0.984402	1	0.0155984	CCGAAGUUUUAUCGAUCGAACCGUCCUUUCCGACCAAGGAAGAAGAAGGAAGGCGACCGG
254578334	ZYRO0B04642g	hypothetical-protein	EOG71CG02	0.978273	0.718751	0.0156161	AGAGAGAACUGUCAUAAAUAAGAAGAACAACGACAAAAACAACCAAAAAAGAAAUAAAUA
50423195	DEHA2E20064g	DEHA2E20064p	EOG7X0VSD	0.48001	0.0301491	0.0156772	CUAAAUCGCCUUAAAUUUGAAAUUGCAAUUUUUCCGUAAAGCAAAUAAUAAUCUAAUAAC
50294335	CAGL0M05357g	hypothetical-protein	EOG7B31WW	0.929057	0.221067	0.0156832	UAGAAACUUAAGAGAGCGUGAAGAAGAGACUCGGAGUUAUUUUGGAUUUGUGCUAAAACA
363750568	Ecym_3185	hypothetical-protein	EOG779P6S	0.531684	0.0335495	0.0157117	UAUAGAAGGUAUCCGUGGGAUUUGUUUUAUUUUAAGAGAAAGUAAGCUGUUCAUAAGAAG
145242072	ANI_1_436084	hypothetical-protein	EOG7J70SB	0.928819	0.221067	0.0157359	AUCUCCCCUUUCUUCUUGACCAUCAUCUAUCUAAUUAACGAUUGACUAAUUGUCAAUUAG
254579585	ZYRO0C02838g	hypothetical-protein	EOG71ZP97	0.662506	0.0466465	0.0157429	AUAGGAAUAGAAAAAGUAUCUGAUGAUCAGUAUCUUUUAAUUCCGAAUUGAAUUAAAAAU
367034896	MYCTH_2311677	glycosyltransferase-family-1-protein	EOG7XM38T	0.984238	1	0.0157617	AACUCCGGGAAAAAAAAACACUUGUCUCACUCAACUUUCCUCCCCCUCCCCCUCCCCCAG
367008146	TDEL_0A00300	hypothetical-protein	EOG73BVR2	0.921265	0.200641	0.0157974	UCCUCUCGCUCUUGACUCUGAUACAAAGACAACCAUUGAAACAAUCAUACUAAUAAAAUA
321250006	CGB_A7500C	hypothetical-protein	EOG7TN02T	0.928468	0.221067	0.0158133	CUCUUGCCAUUUCCGUGAGUUUAAAAAUUAGAAAAUCAUUUCUGACCGAUUUUCUCUCAG
367004673	TPHA_0I01280	hypothetical-protein	EOG7T1RR3	0.352879	0.0244529	0.015824	AAACUUUAUCAUAAAAGAACAUCAAACAAUCAACAGAUUUCAAUUAACAAAUACCUAAAA
50423973	DEHA2F04796g	DEHA2F04796p	EOG70W3Q6	0.480051	0.0305745	0.0158972	AACCUCAUCUUAUUAUUCAAUUGAUUUUAAUUUACUAGUAAGAAUAUUAAAUAAUUAAAC
67540816	AN6578.2	hypothetical-protein	EOG7MWH89	0.479652	0.0305745	0.0159094	ACAAGCAGCAAAAGUCAGCCACAAUAAGAGUUCGAGGGGAGGAUUCAAUAUUCAAGAAAG
67526079	AN3497.2	hypothetical-protein	EOG72ZCPX	0.927868	0.221067	0.015946	UCUUUAUGUAUGUGCUGGUUCCAAAGGAGGAGAGAAAGAUUGAAACGCUGACAAUUGCAG
366986477	NCAS_0A00540	hypothetical-protein	EOG7M3J94	0.940232	0.267235	0.0159721	CAACAAUCCUUUGAAGACUUUUGAAAUAAGUAUAAUAUAACGAUAGAAUCCAACUCAAAC
365983156	NDAI_0B01340	hypothetical-protein	EOG7K0ZMS	0.356408	0.0249168	0.0160363	CCAACUAUCACUACCAAGGAAAACUCAGAGACUUUCGAUGUUUUGACCAAUUUGAAAGAA
45185699	AGOS_ACR012C	ACR012Cp	EOG7WT4B5	0.475774	0.0306791	0.0160828	AGUACCAGCAGGACGACAUCGGUGCAUACAGAAAGGUAGCGGCUGCAGAAACCAGACAAG
363749457	Ecym_2396	hypothetical-protein	EOG7MKWGD	0.853587	0.109983	0.0161029	GUAAAUUCUGAUAGGAGGUGUUUCUCUGAAGAUCUAUAAGUUUUAAUAAAAAAAUUCAAC
6323507	YML128C	Msc1p	EOG72G1GS	0.962652	0.431653	0.0161213	AAGAGGAUCUGCAAUAGAAGAGGAGACAACUACAAAAGAACUGUUAAUUAAGAGAAGAAG
363747894	Ecym_1091	hypothetical-protein	EOG73NGDH	0.853374	0.109983	0.0161264	UCCCUGUACACACUUAAGAACAGAAACGAAUCGAUAUAGAGGGUUAAAUAGUGACCAGAU
6323328	YLR297W	hypothetical-protein	EOG7PP5M0	0.926889	0.221067	0.0161623	AGUAACAAAUUAUUCUUUUUGCAUUAUAGACUACGUACGAUAAAAAUAUAAAAACAGAAA
19112678	SPBC1711.13	histidinol-dehydrogenase-His2-(predicted)	EOG7DJSVM	0.266705	0.0222665	0.0163279	AUCAAAUUUAGAUCUUUGCUGUAAGGGAAAUCGAGUAUUCACCGAUCCAGCCAUUCCUUA
50284817	CAGL0A01628g	hypothetical-protein	EOG7K0ZMS	0.343974	0.0249168	0.0163461	GAACCAUAUUAGAUACCAAAUACUUUAUAGAUUUGCAAAUCCAACGGGUCGAAAUAAAAU
126134898	PICST_58359	hypothetical-protein	EOG7NGQN9	0.925855	0.221067	0.0163911	UUGGAAAGAAAUCUUCAUUUUCCUCUGACCUCAUACUAUUUUACUGCUCGAUCUUUCACC
6321225	YGL213C	Ski8p	EOG7SXWCR	0.961916	0.431653	0.016439	UUAAAACAAAUCUAAAAUAAAGACAAGAAACGAAAAAGAGGUUAAUCAAGUAUUGGAAAA
50294031	CAGL0M01892g	hypothetical-protein	EOG7DZ8VK	0.858582	0.116609	0.0164906	AACCUUGUACUGCUAAAGAUAAAUCUUACAAAACGGCUAAAACUAAGAAGGAUUAUUAUA
46116088	FG03886.1	hypothetical-protein	EOG7VHT5W	0.957464	0.389594	0.0165719	ACUUUUCCCUCCUAAUCCAACUUUUCUUUCUAAUACCUUAAAUUCAAGAUCUUUCUCACA
365981529	NDAI_0A01970	hypothetical-protein	EOG7380F1	0.982574	0.951241	0.0165765	UAUAUACGAAUAAAAGAAAACUGGUCCAGUCAACUAACCAACAAAAGGAAAAAGAAAAAA
363748232	Ecym_1276	hypothetical-protein	EOG7QK0MF	0.957156	0.389594	0.0166918	UUUGAAAAGUAUAGUAAAAUAGGUAGAUAGCCAAGAGAGUUCAGAAUAGGGAAGAAAGUU
367007850	TPHA_0P00620	hypothetical-protein	EOG7V76H7	0.832773	0.100075	0.0167352	CAUCGUCGCGCAUUCGAAUUAAAGGAUACUGUAACUUCAAAAAACAAACACACUACCACC
294657974	DEHA2E22638g	DEHA2E22638p	EOG7JDR89	0.551585	0.037335	0.0167416	AUACUUAACUAAUAAUGUUGAAAACUUUAGUACAGAAAAGAACAAGAAUAAUAUAUCCCA
321259419	CGB_E5650C	fatty-acid-synthase-complex-protein	EOG76QFRJ	0.826844	0.0971486	0.0168218	UGGGGUAAGUUUCGCCGGAUAAUUUUUUUUUAAAAAAGAAGCAUUGUUGACAAAACAUAG
254573292	PAS_chr4_0334	Transcription-factor-involved-in-glucose-repression	EOG7K0ZMS	0.324249	0.0249168	0.0168376	GUUCCCUCCCCACAUUCCAAAACUUCCCUGUAAACUGAACACCAUAAAAUUUUUUUUAUC
70986062	AFUA_3G02110	MFS-multidrug-transporter	EOG7N908T	0.923781	0.221067	0.0168495	UCUGGAGACCCGACCUGCGUGUGUGUGCUUUAGAUUUGUCACUGAUGAUGUGUCUGAUAG
367011373	TDEL_0C00870	hypothetical-protein	EOG744TK7	0.923697	0.221067	0.0168681	AUAUAACGUUGGAACCUCCAUCGAAUUCCCACUAAAAAUGCCUAUGGUUAAAAUCGUCAG
366986545	NCAS_0A00880	hypothetical-protein	EOG7CK3GC	0.825827	0.0971486	0.0169207	AUUGAACUCAACAAUAACCAACUUGGGUCCCUUUCCACCUCUCAACACCCUGUUCUGGCC
254573522	PAS_chr4_0439	Plasma-membrane-transporter-for-both-urea-and-polyamines	EOG754HZG	0.320755	0.0249168	0.0169246	ACGGUAGAAGCGGUACUCGGUUUUUGAAAUUAUUCAAUAAAUCACUUGAUCUCAACUCCG
366987765	NCAS_0A07100	hypothetical-protein	EOG7RNK9W	0.980374	0.86281	0.0169339	UCCUUUAACCACUAUCCCCUCUCGACUAUUAAAGAACCAAAGAAACAACAAUAUUAAAAC
254578774	ZYRO0B09746g	hypothetical-protein	EOG7G4QRJ	0.825008	0.0971486	0.0170002	UCACUACAACAAAAGAUCAAGAAAUUAAAAUUGUAAGAAGGUUAAAGAAAAGGUUUUCGG
67540980	AN6660.2	hypothetical-protein	EOG7DC2H7	0.946148	0.315747	0.0170036	UCUGAAACUGCACCAUUCCAUCCGCAACCUUCCUCAAUUCCGAACACCGAAAAAGAAAAA
365990914	NDAI_0J01510	hypothetical-protein	EOG7WMCX0	0.96017	0.428295	0.0170591	ACAAAAGCAAUUCAGAAGAAGAAGAUAGAAAAGAAAAUAUACAGAGGAAGAACAAAAAAA
150865266	PICST_58727	hypothetical-protein	EOG773XSW	0.962658	0.457049	0.0170669	CGAAAUGAUGAAUGAAACUAUACCAGAACCAGAAAAGUCAGACAAAAAAAGAAUAACAAG
367024421	MYCTH_2300968	hypothetical-protein	EOG7W15FH	0.922606	0.221067	0.0171092	ACUCCUCUGUAAGUUACUUCCCGUCUUCCCUCCUCACAGACCUCUUGCUAACUCUGAAAG
366994266	NCAS_0F00570	hypothetical-protein	EOG7HB5JW	0.964459	0.483985	0.0172015	GGAUCACGUCAAUGGAUGAGAGAAGAAGAAGAACAAAGAACAACAAUACCAGCGUAAACG
46121171	FG04964.1	hypothetical-protein	EOG73283B	0.922183	0.221067	0.0172029	GUUCUCAACUUGAAUUUUACUGUAUAUCGCUAAUUACACAUUAGGAUAGAUAUCUCAAAG
367006673	TPHA_0M00580	hypothetical-protein	EOG7TF7MD	0.921882	0.221067	0.0172694	GAGAAACUAUCCAAUAUCUUUGAACCAGAAGGAAUUGGAAUUUGAAUCCAAAGAUUAACU
6321771	YHL016C	Dur3p	EOG754HZG	0.306365	0.0249168	0.0172832	GAUUCUUAAAUUGGGUUCAUCCAAGAAAAAGUAAUAACAUAAAUUUGUCAUUGUUAUAGU
367035458	MYCTH_2312316	hypothetical-protein	EOG7KWSS1	0.628322	0.0466465	0.0173375	UUUUUUCUGUUUGUUGUUGUUGUCGUUGGUGGAAGAGACUAACAAGGAACAAAACUUCAG
70999968	AFUA_3G09170	MFS-transporter	EOG7X0VSD	0.424476	0.0301491	0.0173515	GGGUGGGCAUAUCUCUCAUAUCUCUCUCUCAAAGAAAGAGGCGAAUGUUGACGGGUCCAG
254565783	PAS_chr1-1_0345	60S-ribosomal-protein-L5	EOG7DJSXQ	0.94228	0.300687	0.0173557	AAAAAAAAAGAGUGAAGUGAUUUUUUUUUCUUCUUCUUUCAUCAGCACUAUAUCCCAGAA
50293097	CAGL0L04510g	hypothetical-protein	EOG7NCVH3	0.968965	0.560506	0.0173954	ACCGCCAAGGAAAUAUUUGUUAGACACUUGACAAUAGAUUAAAAGAAAAGGAACGAAAAG
254572331	PAS_chr3_1033	hypothetical-protein	EOG75MW6P	0.826143	0.100075	0.0173987	UACCUGUCAGAAGAUAAAAAGAAUACUACUCAUCUAAUCGACCGAAGAGAACAAGAAAUC
367027208	MYCTH_2304038	hypothetical-protein	EOG73RBTK	0.921288	0.221067	0.0174007	CUCUUUUACUCUCUGACUGUUCUGUCCACGCCGGGGCCUGUCUUCCCAUCUAAUUCUAAA
367020544	MYCTH_2296766	hypothetical-protein	EOG7TJ3T2	0.951934	0.362353	0.0174169	AAAAAAAAAAAAACAAAUCGUCCUCCUUCUGACCGAUUCCCUGACACUUCUCUUCUGCAG
6322689	YKL160W	Elf1p	EOG76TB4Q	0.965001	0.497936	0.0174275	AAGAUGGGGAGAAUUAUGAAGAAGAAUGUCAUAAAAAACACUGAAAACAAUUAACGAGCC
366987737	NCAS_0A06960	hypothetical-protein	EOG732804	0.912967	0.200641	0.0174623	UAUAUAAUAUCAUCAACCAGAAAAGAAAAAAGAACCAAAAAAAAAUAGCAAACAUCAAUU
50285657	CAGL0C01881g	hypothetical-protein	EOG7N63W3	0.920029	0.221067	0.017679	UAGGGGGGAGAAAGAAGACACAGACAAGCACGGAGGAAAGAAAUAGCCAUAAAAAUAAAG
363754099	Ecym_6045	hypothetical-protein	EOG7712HB	0.982311	1	0.0176887	UAAGUUCAGUAUAAUCGAGAUAAGAUUUGAAGAGACGAAAGGCGCACGAAGAAGUAAAAU
6322066	YIL125W	alpha-ketoglutarate-dehydrogenase-KGD1	EOG72G1GM	0.933687	0.267235	0.0177212	UUGAAAGAAACAACAAAAGAGAAAGAAAGCAGUUUUUAGAAAAUACUAAAUUUUACCGUU
367022260	MYCTH_2051209	hypothetical-protein	EOG73JM4F	0.95442	0.389594	0.0177578	AAAAAGAAAAGAAAAAAAAGGGAACACGCGCUAAUUACUAAUGCCAACCGACCGACUCAG
70995658	AFUA_1G12160	translation-initiation-factor-IF3	EOG7HF1WB	0.969239	0.578401	0.0177923	UCCGAACGAACCCAAAUGAGAUCGUGGAGGAUGAGAUGAAAUAAGAUCGAUGUCAGAAAU
294659673	DEHA2G12474g	DEHA2G12474p	EOG706125	0.958763	0.431653	0.0178002	UAUUUUCGUAAUAAAUUGAAAUACCAAUUCUUUUAAUAAAAAAAAAGUAAAAAAAAAAAA
365991251	NDAI_0K00220	hypothetical-protein	EOG7K3TVM	0.816575	0.0971486	0.0178195	AUUAAGGUCAGAGCUCCAAAAUAUUAUCUUUCACUAGAAAAUAGAACAUACAAAAUUAAU
50288277	CAGL0G04763g	hypothetical-protein	EOG7966W5	0.972728	0.654159	0.0178403	AAACGAAAUAUAAUAAAAAAAAAAAGAACCAAACUAUACACAAAAAAUUCCGAAUGCUCG
254579282	ZYRO0B15928g	hypothetical-protein	EOG72891J	0.919284	0.221067	0.0178437	AAACGUUUAAACAGUUAAACAAACCCUGGAAAAUUGAAUUGAGAAACUAGAACCACAUUA
67903804	AN8889.2	hypothetical-protein	EOG7Q8CX5	0.46592	0.0335495	0.0179181	UCAAUCCUUCUCGUUUUUAUCUUCUUUUACUAGACCCGUGAUCCUAAUUUGCCGCAAUAG
321252865	CGB_C0480C	hypothetical-protein	EOG74XSGX	0.918808	0.221067	0.0179489	UAAGUGCCAUAUUCGGGUUGAACUUUCUGGGUGAUCAAAGACGCUGAGCGAUAUUUAAAG
367028072	MYCTH_2022110	hypothetical-protein	EOG7XM36R	0.960687	0.457049	0.0179682	AAUGGGAAAGCGGCCGAAUGGGAGGAAGAGGAGGAAGAGGAGAAGGAGAGGGAGCAGGAG
366988865	NCAS_0A12620	hypothetical-protein	EOG754HZG	0.272384	0.0249168	0.0181299	AUCCGUAUCAAUAUUAAUAUUCAAAAACUACAUUACUCCAUUAAUUAAAUCAAAGAAAAA
367006218	TPHA_0L00500	hypothetical-protein	EOG7D2FRB	0.917987	0.221067	0.0181303	UAAGAACGUAACUGGCUGACAUAGAGGUUGUUUUGUUAUUUUAUUGACUUGGAAAAAGAG
367027588	MYCTH_101673	hypothetical-protein	EOG7C8GTK	0.942458	0.315747	0.0181688	GUGGAUUAUUAUAUCACGGUGCUGACGAGAGAUAGAGAGGAAAAAAAAAAAAAAAAAAAG
367015078	TDEL_0F00160	hypothetical-protein	EOG7PCJRT	0.609723	0.0466465	0.0182051	UUGUUUUCCGGUUGUUAAAAUGAUUGAGUGCUAAAAUAACAUAACAAUAGUACAAUCAGU
321262014	CGB_H2100C	hypothetical-protein	EOG7H79BQ	0.916736	0.221067	0.0184068	CAUUCAUUAUCUUACUUUUCAUGCGCUUUAAUAUCUUGGUGACUAAUUCGAUUGUUGUAG
254567738	PAS_chr2-1_0097	Poly(A)-binding-protein,-part-of-the-3'-end-RNA-processing-complex,-mediates-interactions-between-th	EOG706125	0.957046	0.431653	0.0185411	CGGUUAUACCCUUCCACGUUAAAACCCUAAAAAAAAACUAUAAAAACCAAACAAAAAAAA
126133539	PICST_35370	Zinc-binding-oxidoreductase	EOG7MSMZR	0.840736	0.116609	0.0185717	UGUUGAUUUAAUAAUUGUUCUGGAAAUUGAAUACAAACUCUGAUAAAUUUAUUUUACACU
146324842	AFUA_7G05160	fumarylacetoacetate-hydrolase-family-protein	EOG7T7H3Q	0.964709	0.532554	0.0187943	CGUUUCGGAGAUAUCCAGAGGAGAGAGAGAACUAAUAAGUCUGCCUCGAAAUUCCAACAG
70982444	AFUA_7G01820	C6-transcription-factor	EOG7ZSJ2F	0.958852	0.457049	0.0188065	CGAUACGUAAGUCCGAAGAUUCGAACUGUGAACCUGACGAAAAUCUGACAGAAUGCAUAG
254572684	PAS_chr4_0044	hypothetical-protein	EOG7B8SCK	0.914598	0.221067	0.0188795	UUAUUCUGACCUUCAGUAGACAUAAGUUGGAAAGAUCUUUUUCAGAAUCAUACCAAGAAU
70983500	AFUA_8G04710	xylosidase	EOG7BGHWD	0.914342	0.221067	0.0189361	UCUCGCUCGACUAGACUAGACUAGGCUGUCAGAUACGAAGAGGAAAAAAAGAAAAAAAAA
145252336	ANI_1_1664144	vacuolar-iron-transporter-Ccc1	EOG7673MS	0.491178	0.037335	0.0189969	GGUUUUCAAACUUCCCCAAGUAUACAAAAUUAGCAAAAGAAAUAUGCUGACCAGUUUUAG
367005771	TPHA_0K00490	mitochondrial-54S-ribosomal-protein-YmL39	EOG7C5MNX	0.960637	0.483985	0.0190512	GAGAAUACGAAGAUUUUCAUAUUAGAACAAGAGACAGAAAAGCACCAAAAAAAAAUACAA
410730557	NDAI_0G04380	hypothetical-protein	EOG7PVX0C	0.913777	0.221067	0.0190611	AUUCUUUAAUUGAUUGAAAAAUAAUCAACAAGAAAAGAAAAAUAAUAACUAAUAAAAAAA
365991295	NDAI_0K00420	hypothetical-protein	EOG7TXKSN	0.965933	0.560506	0.019095	UACAGAUUUAUAACUGUAGGAAAAAAAUAAAAAUAAAAAAAGGAAACUGAAUAGAAAAGA
70984737	AFUA_6G02020	G1/S-specific-cyclin-Pcl5	EOG7BCNR1	0.944446	0.343789	0.019099	AGUGAACGUUUCCUCUUAAAUCCCAUCUCUUCGAAAGCUAAAUGCUCUUGCCCUACGAAG
254579865	ZYRO0C06050g	hypothetical-protein	EOG7FJH7X	0.685657	0.0607885	0.0191084	AAAUCCCCCCAGAUUUUGAUUUUUUUUCCGACAUAGUAGAUAAUAAAGGAUAUUCAAGCG
366990751	NCAS_0B06880	hypothetical-protein	EOG7M98V6	0.913497	0.221067	0.0191229	UGAAAAACUCGAAACGAAACAGAAAAGACAACAGUGAUCGAGAUUUUCACUUGGUUUCUG
46138953	FG10991.1	hypothetical-protein	EOG7FV404	0.913141	0.221067	0.0192016	GAGAAAACCAUACGCCAUCUCUAUAUACCCUUCUCUGACUUUAUUCCAUUUUUAUAUUAG
254564683	PAS_chr1-3_0111	hypothetical-protein	EOG7NKKXQ	0.835296	0.116609	0.0192059	AAAAUUUUUUUUUUGAGAAACGCGAUAGCCUCUUCCUCUUCAAUAGAUGGGUGAUAACAC
365989762	NDAI_0H02950	hypothetical-protein	EOG757D7B	0.75072	0.0771705	0.0192371	UACUUAAUACACGAAACAUUGAGGACAGAAAAAAACCAAAAUCUCUUAAUCAAAAAAACA
367004455	TPHA_0I00190	hypothetical-protein	EOG75F4RW	0.912699	0.221067	0.0192993	GUUCCUUUGAAGGUAGAUUACGGUAAGAGGACAAGAAAGAUAGGAUCAAAUAUUUAGAAA
70983271	AFUA_8G00410	methionine-aminopeptidase,-type-II	EOG7BGHW3	0.965478	0.560506	0.01935	GUUCGAACACGUAAGUCCGGUUGAUUCCUCAAGAAGAAUAUGCACUAAUGGUGGGAAAAG
367006589	TPHA_0M00130	hypothetical-protein	EOG74J9HZ	0.912365	0.221067	0.0193733	AGAACUUAAGAAACACUUGGUAGACACCUUUGGGUCAUCAUAGAAAACAACUUGUCCGAG
321261654	CGB_H0710C	glyceraldehyde-3-phosphate-dehydrogenase	EOG70W3Q6	0.366235	0.0305745	0.0193771	ACAACAAGGCGGUUUUGUGAUCCCAUAACAGGAAGACUGACGUGAAGGACCUUUUUGUAG
321252069	CGB_B5790C	protein-serine/threonine-phosphatase	EOG79KPQ9	0.422033	0.0335495	0.0193905	GCAAGUCCCCAACCGUCUUGUUUCCAGUAUAAUAAAUAAAUCGCUGACGUAUAAAUGAAG
145248423	ANI_1_784114	sugar-transporter	EOG7Q8CX5	0.420492	0.0335495	0.0194422	AAUUUCGCCUAUUCUCUCCCUUGUUUAGACCGGCUACCGAUACUAACAACAAAAACAAAG
145238096	ANI_1_1882064	hypothetical-protein	EOG7GXPQ7	0.912	0.221067	0.0194539	CUUCUUUCUAAAUUACCUAGGAUUUACAUCUAGCCUUCUUCUAACUUAUUCCCGAUUUAG
429238674	SPCC970.09	exocyst-complex-subunit-Sec8	EOG7W9S31	0.911902	0.221067	0.0194756	AAUGGGAACGAAGGUAAAUAACAAAUGAAUUCCUUAUAUUGAUUUGCUAACUUUUUAUAG
254564549	PAS_chr1-3_0051	hypothetical-protein	EOG761C88	0.91189	0.221067	0.0194782	AUUUUUUCUUUCGCCUUGUGAAUCUUUUAAACCUUCAAGUCAUCUGCUCUACUGUUCGUC
6321775	YHL012W	UTP--glucose-1-phosphate-uridylyltransferase	EOG7HXD0T	0.91188	0.221067	0.0194804	UUGAUAAUAAAAAAAAAAAGGAAAAAUAUUUCACUGUUCUACAUAGUAUAUACAAGAUCA
365982910	NDAI_0B00110	hypothetical-protein	EOG74XSMC	0.91162	0.221067	0.0195378	CCGUCAUUUUAAUACAAUAAAGACUCACUAAAUAAAAUAAAACAAAAUAAUAUAAUAAAA
85014183	ECU09_0350	hypothetical-protein	EOG712V5C	0.911599	0.221067	0.0195426	CGUCUCCAAACAAGGAAUUUUUGCCUCAAUAAAAUUGUGCUAAACUACCGAUGGAUAAAA
126136573	PICST_26508	hypothetical-protein	EOG76X67Z	0.917904	0.238173	0.0195531	CAAAAAAAUCGGAACCAGAAUCACAGAAAUUAACCAAAAAGGAAUCUCCAGUUUCAGAAG
365984785	NDAI_0C03220	hypothetical-protein	EOG7BS4PJ	0.954682	0.431653	0.0195616	ACUAAUUUGUUGAAAAAAAUAACCAUUAACUAAAAAGAAAGAAGAAGAAAUCAAAAUACA
365987490	NDAI_0F00140	hypothetical-protein	EOG75TMNF	0.94952	0.389594	0.0196667	AACCAAAAAAAGAAAAGGAACCUUAACAUUCAUUAACUUCAACUAUCCAAUUUUUUCAAA
366986769	NCAS_0A02020	hypothetical-protein	EOG7PS1RV	0.831019	0.116609	0.0197047	AAUAAAAAAUAGAAGUAAGCGUAAAACCUUUAAACAUCCUACAGAUAAAACAAAUUUGAA
254583704	ZYRO0F05148g	hypothetical-protein	EOG7WMCWW	0.730001	0.0732106	0.0197668	AAUUAAGUUUGAUAAAAAGUCCAAUAACGGAUUUCCAAAGAGACUAAUACUAUAGUAACA
367002554	TPHA_0F00910	hypothetical-protein	EOG7MH16T	0.980218	1	0.0197825	UUGAGGAAUCGGGUAGAAAGGAAAGUAAGAGGACAGGUAAUCAAAGAAGACUUAUUAAAA
254570623	PAS_chr3_0213	tRNA(Ser)-Um(44)-2'-O-methyltransferase	EOG7XDBQN	0.961656	0.518114	0.0198664	UGACUCGCGGGUGAAUAUCUAAACUCUCCUCUGAUCUUGGGAAAAAAAAAUUUCAGUACC
6323045	YLR017W	S-methyl-5-thioadenosine-phosphorylase	EOG77DJGM	0.980131	1	0.019869	AAAUGAAAAAAGAUGAACGUGUGAAUGAAAAAAAACUAUUUCGAGAUGAGAUGAGAUUAA
302307038	AGOS_ACR122C	ACR122Cp	EOG7CK3GH	0.851372	0.133728	0.0198757	ACGGAGCGAGGCUACGUAUUGAAGUUCAAAUAACAAAAAGUGGAUUGCAGAUACUAGAUA
321258973	CGB_E2510W	hypothetical-protein	EOG7MH19M	0.909905	0.221067	0.019917	UCGUUCUGUAAUUGCGUUUUUUGUCAUGAAAGGAAGAAACUGAUCAAACUGGGGGUUCAG
365981415	NDAI_0A01400	hypothetical-protein	EOG779P6S	0.406113	0.0335495	0.0199246	UAUUCCCCUAUUUUUAUUUUAAAAAAUAACCCAACCAACAUAAAUUUCAUCAAAAACAUC
365987447	NDAI_0E04950	hypothetical-protein	EOG73FR3Z	0.948801	0.389594	0.0199466	AUUUCCCCCAAAACUACUUCUUACAUACAAUAAUCGAAGAAGAAAAAACAAAGAAAAAAA
70989607	AFUA_2G05230	hypothetical-protein	EOG7SJDH5	0.909505	0.221067	0.0200054	ACUGCUCCCAACUCCUCUACAGAAUACCCAACCUCAAGGAAAAGACGCAGAGAAAACAGA
367019526	MYCTH_2088056	hypothetical-protein	EOG7SFJ7D	0.9799	1	0.0200996	CGAAGAGAGGGAGAGAGAGAUAGUGGAGAGGAAGGAUGGUUCGCUGACGGAAAAAUGCAG
254566085	PAS_chr1-4_0041	Multicopper-oxidase,-integral-membrane-protein-with-similarity-to-Fet3p	EOG7VB2Q3	0.81645	0.109593	0.0201159	GAAUAUUCUAAUCUCUCCUCUACCUUUGUUACAAUCCGUUUCGAACAGAAAAAAGAAUUU
67523375	AN2144.2	hypothetical-protein	EOG76MKKT	0.827399	0.116609	0.0201268	CCUUCCCUCCUCCGACACUACGCAUCCUCCCCUAAAGAUUUCUCCCGAUAAACAACCAAA
50290407	CAGL0I08943g	hypothetical-protein	EOG7966R7	0.568384	0.0466465	0.0201334	ACCUAGAGAUAACUAAAGAAACAUUAACAAACUCUAAAAUUUGCGUAAGAGACAGAAAAA
365983098	NDAI_0B01050	hypothetical-protein	EOG7MWH89	0.340947	0.0305745	0.0201502	AGAGUAUCAAAAUUUUCAUCACUAUAAUCCAAUAAAGUAAUUAAAAUCAAUUGGAAAAAA
70985566	AFUA_5G00500	MFS-alpha-glucoside-transporter	EOG70610T	0.815806	0.109983	0.0202583	ACCAAGGUUCGUGGCCCGAUAAGUGCAAAGUAACAUGAGUUCCCAAGUUGACCGUCGUAG
150864189	PICST_29640	hypothetical-protein	EOG7NKKXQ	0.825558	0.116609	0.0203415	AAACCAAGAAAUUCAGAAACAUUCUCAGAUCGAUUUCUAUAAAUUCUAUAAAUAUAAUUC
254571249	PAS_chr3_0507	C-22-sterol-desaturase	EOG7Z69N7	0.957908	0.483985	0.0203721	ACUUAAACUCUUUGCAGAAAAGAAAAACAUCCCUCCUCCAACUUAAUCUCUUUGCUAAAU
367007737	TPHA_0O01980	hypothetical-protein	EOG73FQVZ	0.525419	0.0429768	0.020396	UAAUAAUCUAAAAAAUUUAAGAAGAAUACGCAGAAUAUUUUAUGAUCUAAAUCCUAGUUA
254564471	PAS_chr1-3_0008	hypothetical-protein	EOG7X6MC1	0.898331	0.200641	0.020399	CUUUGGAUACCAUUCUUUUACUGUGACUUUUGCGAAAUCUCAAUUCAAACUAUUAAAAAC
367000994	TPHA_0D01580	hypothetical-protein	EOG71ZPBJ	0.664136	0.0607885	0.0204167	CCGAACCCCCCUCCCCCUAAGUAUAGUAUAAUACUAAGACCAACCACUAUAUAGUAAACU
367019104	MYCTH_2295132	hypothetical-protein	EOG7JDR89	0.453005	0.037335	0.0204221	UCCCCCUCCGUCAUAUCGUUCCCCGAACCUAGCUAGUCUGACACUCUCGAAUCCACCCAG
365986835	NDAI_0E01900	hypothetical-protein	EOG7GJ6QQ	0.560391	0.0466465	0.0205062	CUAACAUUUCAUAACUAAUUAAAUAAAAAUAAGACAUCACUUCACUAGCUAAAAAAAAAC
367028925	MYCTH_2305861	hypothetical-protein	EOG7673MS	0.44957	0.037335	0.0205503	CCCCCCAGAAAAGCCAACGAAUCGAAGAAUUAAUUAGUCCUGACUUCCUCGUCUCCGCAG
46121943	FG05349.1	hypothetical-protein	EOG7Q5HQF	0.906796	0.221067	0.0206042	UAAAGAGAUAUUCUUAAAAAGGAUUAAACUGUUCAAUUCAAUUACUACCAAGACUGAUAG
294657289	DEHA2E06710g	DEHA2E06710p	EOG7M6DJF	0.906662	0.221067	0.0206339	UGGGUAAGAUGAAAAAUUUAAACAUCAAGAGUCAUAGAUGAAGGAAGGUUGUUGACCAUA
302306622	AGOS_ABR071W	ABR071Wp	EOG7K6Q74	0.822968	0.116609	0.0206436	AAAAAACUGCCACCGGCCACCUCUCCUGAUAAACAAACAACUCCCUCUCCCGCGCGCAAC
67902108	AN8041.2	hypothetical-protein	EOG70W3Q6	0.323924	0.0305745	0.0206707	GUCUCCGUUGUUGACCUGACCGUCCGCACCGAGAAGGCUGUUACCUACGACCAGAUCAAG
367031488	MYCTH_2308311	hypothetical-protein	EOG7WX0JD	0.979246	1	0.0207537	AAAAAAAAGGAAAGAAAAGAAAAAGAAAGAAUUGCUGACAUGAAUUGAUGACGACCACAG
70990722	AFUA_1G04610	hypothetical-protein	EOG7NPG4J	0.958095	0.497936	0.0208659	CCCGCUCAUACCUCCAAACCCGUCCCUCAUCCGAUCCGAAACAAUAAGCGAAAAUAAAAA
365989922	NDAI_0H03750	hypothetical-protein	EOG780RVR	0.921774	0.267235	0.0209047	CAAAAAUUAAUAAAAAAAAAAAAAAGAAAAAGAAAAGAGUUAGAAAAUUGUUCGGUAAAC
365990716	NDAI_0J00520	ribosomal-protein-S5	EOG7MD52N	0.850721	0.140214	0.020931	UUUGUUUCAUUUUUAAAAACCGAUAAGAAAUAAAAGAGCAGAACGUAAAAAAUAUCCAAG
19173410	ECU08_0830	60S-RIBOSOMAL-PROTEIN-L4	EOG7NSBC8	0.939025	0.343789	0.0209625	GAGGCUGGGUAGACUUCGAAAAUCCCAUGAUUUAAAAAAAAUUUGCUCUGGGGGCUUGAA
85014345	ECU09_1170	hypothetical-protein	EOG7JDR89	0.438416	0.037335	0.0209668	CAGAACUCCUAUUGGUACAACACUAUUGUUUUCUUUAAAAUCGUCUCAAUCCCUUGGAAC
6321178	YGL259W	Yps5p	EOG7Q8D0W	0.905147	0.221067	0.0209689	UUGUUAAAUUUUGUCUCUUUCGAAAAUAAGGAUAUUUGAAGACAACGCAACGCUAUCAAU
70999970	AFUA_3G09160	extracellular-proline-rich-protein	EOG7GN314	0.905114	0.221067	0.0209761	AUUUGAAGACUACUUCUCCAUUCGUUCUAUCUUCCAAGACCAUCACUGUUAUACAUCAAA
254567900	PAS_chr2-1_0173	Non-essential-glycogen-phosphorylase-required-for-the-mobilization-of-glycogen,-activity-is-regulate	EOG7FJH7X	0.654283	0.0607885	0.0210156	UUUUACUGUCUAAGUCUUCCAAGUACUCUUAUCACUUCCACCGAUUAACCCCAAAAACAU
19112028	SPBC354.12	glyceraldehyde-3-phosphate-dehydrogenase-Gpd3	EOG70W3Q6	0.312001	0.0305745	0.0210352	CGAUCUGCCAAGUACCGAACACGGAAAUCGCCGCUUACGAUACCGUCGUUGGCAUGACAA
254565531	PAS_chr1-1_0226	Vacuolar-proteinase-B-(yscB),-a-serine-protease-of-the-subtilisin-family	EOG7WT4B5	0.31328	0.0306791	0.0210679	UAGUGUUGUUUUACUGUCCCUUUUAACUCUCUUCAAACAAAUCUCCAUAUUAUUUAAACU
330443423	YBR007C	Dsf2p	EOG7J44GC	0.95768	0.497936	0.0210726	CCUCGAGAAAAAACAGAAAAUCUAGAAAAACAAACGGACUUUUACGUCACACGAAAAGUA
6321614	YGR175C	squalene-monooxygenase	EOG7KM62S	0.904498	0.221067	0.0211124	CAGGUUAUUUCGAACAAUUGAAAAAAAAAAAUCACAGAAAAACAUAUCGAGAAAAGGGUC
50289885	CAGL0I02838g	hypothetical-protein	EOG7Z69QQ	0.970254	0.712633	0.0211982	UUUGCAAGUGCCAUAAAUAAAAAAACUAGGAGAGGAAACACGAAAAACAAACCGAUCGCG
126133517	PICST_44319	hypothetical-protein	EOG7RBZKK	0.432202	0.037335	0.0211988	UACUAUUUAUUAUCAAAAAUCUUUUCUUCCAUUUUCAAGAUAAAACUUUCUAAGAAAAGA
321249695	CGB_A5060C	carnitine/acyl-carnitine-carrier	EOG7Z69MP	0.956185	0.483985	0.0212058	CUUGAGGGGAGAGUGAGAAAAAAGAAGAAACUGAUGCUGAUGCUGAAUGAUCAUAAAUAG
254572906	PAS_chr4_0158	Tetradecameric-mitochondrial-chaperonin	EOG7KH9TM	0.932827	0.315747	0.0212098	AGGAAACUUCACUUCCUGGAAAAAAGGUAAAACUUUUCCUUACAAUUAAGAAUAUCCACG
254585887	ZYRO0G12012g	hypothetical-protein	EOG70W3Q6	0.303255	0.0305745	0.0213026	CCAGAACAAAUCAACUUUGAAUUAGUUCAUAACAAACACUAAAGAACAUUACGAAUAACA
366997142	NCAS_0J00110	hypothetical-protein	EOG722JK6	0.903278	0.221067	0.0213821	UCCUUAUUAAUAUUUGAACCAUGAAUAACAAACAUUAACAAAUAACAAACUCAAAGAAAA
145236495	ANI_1_412054	hypothetical-protein	EOG706132	0.903171	0.221067	0.0214056	UUCAAUUGUCUAAGCCUUCAUUCCUCCAAUUCGAAGCUCAAAACCUUGACUGUCGCAACC
50286313	CAGL0D03894g	hypothetical-protein	EOG7SFJ62	0.961787	0.560506	0.0214188	AAUUGUAUUCUUGUCAAGGACUGAAAGAAAAAAAAACCAUCCUUUCGCAUCAAAACACUC
367018606	MYCTH_2294520	SWD1-like-protein	EOG7TXKRS	0.97852	1	0.0214797	UUUUUUUUUAAAAAAAAGGGGGGGGGAAAGAGUCCAAAGAUAUGCUGACCGGUGAGACAG
70991521	AFUA_6G07160	IZH-family-channel-protein-(Izh3)	EOG7K3TVQ	0.902749	0.221067	0.0214991	UCUGAGGGUAGGAUCAAAACCCAUCUGUGAAAAGUAAUCCUCCGUUCUGACGUUCCUCAG
162312416	SPAC1610.02c	mitochondrial-ribosomal-protein-subunit-L1-(predicted)	EOG773XSZ	0.902383	0.221067	0.0215799	UAAUGCUAUAUCCCUCAAAACUCCGAUGAACAAACUUUUAACUCCUUAAAAUAUAUACAU
366993232	NCAS_0D04390	hypothetical-protein	EOG7WT4B5	0.295687	0.0306791	0.0216077	GUAACUUAAAUACACUUCACUACGUACAACAAAUAAGAAAGUCAGUAGAAAAAAGAUAAG
46115696	FG03690.1	hypothetical-protein	EOG7FFN24	0.902253	0.221067	0.0216086	UAUGUUUCCUCAUAUUUAGUGUAACUUCUUCUAAACUUUUGCUAACGGCUUAUUCACCAG
366988973	NCAS_0A13160	hypothetical-protein	EOG7MWH89	0.293227	0.0305745	0.0216092	GAGCAUAUAAAAAAAAGACGAUUUUAAAAGAAAAGAUUAUACAACCAGUAAACCUACGAC
150865924	PICST_47832	Acetamidase	EOG7ZKSKS	0.783676	0.100075	0.0216485	AAAGAAAGAUUAUUAUGGCAAUCUUUUCCUGUACUCAUUUUUACCCAUUUCAGAAGAAUA
321255073	CGB_D0150C	hypothetical-protein	EOG7M0P1H	0.901499	0.221067	0.0217753	UUUCACUCUGUUUUAAACCCCGAAAUCUAAUACUUCUUUCCCUCUGCCAUUUACAUCCAG
294656378	DEHA2D03850g	DEHA2D03850p	EOG7Z0K6B	0.930974	0.315747	0.0217948	UAUGGAAAUAAAAAAUUCAAUGAGCAUCAGAUAGUGAGAUAAAGAUAAAAAAUAGCAAAA
367002442	TPHA_0F00340	hypothetical-protein	EOG7X6M7K	0.957891	0.518114	0.0218175	ACAAAGAAGAUAGUAAGAAGUUAAUAAAACUUUUCAACUUAGAUAAAGAAAUUAUUGAAA
85014273	ECU09_0780	hypothetical-protein	EOG7S7SRB	0.901307	0.221067	0.0218177	AAAUUAUCUUUGGUCUUGUAUCUGGAAGCCUCGAAUUAAAGCAUAAAAAAUUUGAUCCCC
367033029	MYCTH_2309831	hypothetical-protein	EOG7VQJNP	0.978013	1	0.021987	AAGAAAAAAAAGAGAAAAAAAAAAAAAAAGAAACUCACAAGAGAGACGCACACAAAACAG
294657175	DEHA2E03806g	DEHA2E03806p	EOG7RRFGQ	0.943495	0.389594	0.0220139	AAGAUAAUAUAUUAAUAGAAAUUUAUCGUACAAACUAGUAAUUUAUGAAAUCGGACAAGA
321255032	CGB_D0420C	hypothetical-protein	EOG7PS1SB	0.900283	0.221067	0.0220441	GUCGAAUACUGUCGAACUCAAACAACUUUUGAGGUUAGAACUGAUAUGAGAUCGAUCUAG
50289661	CAGL0I00220g	hypothetical-protein	EOG7PZS7W	0.799257	0.109983	0.0220783	UUUGUCAAUAGUUCUUUUUUAAACUAAUUAGAAUAAAACUAAGAUAUUGAAUUAAAAAUC
365989406	NDAI_0H01160	hypothetical-protein	EOG73NGFK	0.899786	0.221067	0.0221539	UAAAAACAACCUUUAUAGAAGAAUAUACCAUACGAAUAAACAAUUUGAAUACCCUCAACA
366992946	NCAS_0D02960	hypothetical-protein	EOG7TJ3S5	0.524923	0.0466465	0.0221607	CAAAGAAACUCCUCCCCACUCUGACGACUCACUUACACAUACACAUACACAUAAAGACCC
6321971	YHR177W	hypothetical-protein	EOG7MWH89	0.272532	0.0305745	0.022242	GAAUUAAGAUAAUUAAUCAAACAAUAGAUAGGAAAAGGAGAUCGACGAGUAAGCGUAAGA
50287243	CAGL0F01815g	hypothetical-protein	EOG72ZCRB	0.840312	0.140214	0.0223905	CCAAGAGACACAACACUCUAACACAGAAUACCAAAACUGAAGACUACAAUUAGAAGAGCG
67902356	AN8165.2	hypothetical-protein	EOG7C2R9G	0.955022	0.497936	0.0223962	UUACCCCUCUGCAGUCCUGUCCGCUACAAAAACGAAAAAGGAAAAAAAAAGAAAGGACUA
302306485	AGOS_ABL047W	ABL047Wp	EOG7NSBFQ	0.898512	0.221067	0.0224357	AGCGGGACCAGAGGACAGGCUUCUUUGUGAGAGCGGCCAUAAGUAGACAGAAGGGAAAAG
50426799	DEHA2G10384g	DEHA2G10384p	EOG7XPZGS	0.898337	0.221067	0.0224743	UUUCUUCUUAAAUUCAUAUACAAUAAGUUUGAAAUAGUUUUUAACGAUUGAUCUAAGAUG
365983442	NDAI_0B02760	hypothetical-protein	EOG7V4B7Z	0.928699	0.315747	0.022513	GAGUACAACGUUAAAGGGGAGAAGAAAUAUCACGUACGAAAACCUCACGUAGAAAAAAAA
367028855	MYCTH_2118845	hypothetical-protein	EOG751NQJ	0.863558	0.165434	0.0225721	CAGUAAAGGAAGAGGAAAAAAAAAAACAAAAACAAAUAUCAGAGCUACACCCCAUCAAGC
365981393	NDAI_0A01290	hypothetical-protein	EOG7GTTD8	0.794481	0.109983	0.0226036	UUUUUUUUUCGAAAUACCUCAAAUAUCCCCAAUAAUAUAAUAUAGCCAAAUUUUAGAAAA
50405749	DEHA2A04444g	DEHA2A04444p	EOG7XPZK2	0.897514	0.221067	0.0226563	UAUUACCAUUAAAGCAACCAAGAAAUUAUUUUACUCUUCUUCAAUUAAAGGAAAUUGAAA
45184701	AGOS_AAL123W	AAL123Wp	EOG72JWT8	0.805658	0.116609	0.022662	GUGCCUCGAAUAGCAAGCUACCUCUAAGAUACGAAUAUCUUCUGAAAUACAGAACCGAUC
365983246	NDAI_0B01790	hypothetical-protein	EOG72G1QP	0.928207	0.315747	0.0226683	AAAACUUUAUUGUAAUAUAUUGCCAAAAAAGACUAGACGAACGGACAUUCAUUACCAAGA
429239453	SPBC1348.12	zinc-finger-protein	EOG7CZKF9	0.954412	0.497936	0.0226997	AGAUUUUUUUGUCAAGAGAAAAAAAUUUUUGGAUUGCUAGAUCCUUAAAUUGGAUUUUAG
6325275	YPR018W	Rlf2p	EOG73NGCV	0.89725	0.221067	0.0227147	CAGAGAAUUAUAUGUUUUAGUGAACCUCAAGACAGAAGAGAAUCGAAAGGAAAAGGGAAA
302307459	AGOS_ADR029W	ADR029Wp	EOG78M09B	0.954262	0.497936	0.0227747	AAUUUUCAAUAAAAAAGAAACGUGUGCGAUGAGGUGCGAACGAAAGAGCGAAGAUAGUUG
126135342	PICST_83260	hypothetical-protein	EOG78M0CV	0.940498	0.383056	0.0227926	GAAAAAUGUCUCCACUCCGAUUUUUUCAGAUUGGAAAAUUACUUCUUCAUUGAAAAAUCC
145246190	ANI_1_1554104	ubiE/COQ5-methyltransferase	EOG7X9GJ5	0.683251	0.0720434	0.0228197	AUACAUGUCAACCCAUUUCUCAUCGACGAUCGUUUUUUCAUACUUCAGAGAAAGAGCAAA
363755012	Ecym_7048	hypothetical-protein	EOG7WDN9S	0.80393	0.116609	0.0228636	GCUUAGCAAGACAUACAGAAGGGAAAAAACCAAUAAGACUCCGGAUAAAAAACAUAGCAA
50421643	DEHA2E01144g	DEHA2E01144p	EOG728968	0.896438	0.221067	0.0228941	ACGAAAUUAUUGGAAUUUAAUUCAUAAAUCAAUUAUAAGUUAUUAUCUAGGUGUAUUGUU
254567569	PAS_chr2-1_0016	2-deoxyglucose-6-phosphate-phosphatase,-similar-to-Dog2p,-member-of-a-family-of-low-molecular-weight	EOG72JWT8	0.803416	0.116609	0.0229235	UUUUUUUAGAACUAUAAAAGAUAAGGACCCUACUCAAGUGAAAACCAUCAACAAACAAUA
50415662	DEHA2B12210g	DEHA2B12210p	EOG7P02VT	0.927357	0.315747	0.0229367	AGUUGAAGAAGAAAGUUGAAGGAAUACCUAAUAGAAUAAUUGUUAUAAUAGAAUUCCAAA
366991121	NCAS_0B08740	hypothetical-protein	EOG7JDR89	0.383666	0.037335	0.0230109	UUCACUGAUAACAAACAAGGCUUCGAGAUCCGGACAAGUAAGGAAGUGGAAGAAAAGAAU
50422813	DEHA2E15598g	DEHA2E15598p	EOG77WWP6	0.895794	0.221067	0.0230366	AUUUAAAGGAAAAUAUGUCAUAAAAUAUAGAGUUAACGAUAAUAACAAUAUACGACUAAA
19074275	ECU06_0250	POLAR-TUBE-PROTEIN-PTP1	EOG7K0ZQ5	0.895781	0.221067	0.0230395	CAUUGAAACCACGGAGUUUGAAAUAAAAGUAUAAAUACCUCCGAAAACGCAGAGUUUAAG
126136447	PICST_60705	hypothetical-protein	EOG7GXPR3	0.926673	0.315747	0.0231529	GAGAUUUAAACGAAAACGACGAUUUAUAAAAACCGCUAAGGAAUACAACUAAAAGCAAAA
363748126	Ecym_1217	hypothetical-protein	EOG7TJ3SJ	0.976827	1	0.0231728	AAAAGAGCAGGAGGAGAAGCAUUAGAUAUAUAUAGGAAGAGAAAGGAAAGUAGAAGGAGG
50291393	CAGL0J09658g	hypothetical-protein	EOG757D5V	0.89476	0.221067	0.0232651	GAAAUUAUAAUUGAAAGAGAAAUAGGACAGUCUAAUAGGUAAUCAAACUAAAAAAUCAAA
67540966	AN6653.2	MASY_EMENI-Malate-synthase,-glyoxysomal	EOG7GXPMK	0.858368	0.165434	0.0234309	CUGAUGGUAAGGACCCCUGCACUUUCUUAGCCCAAAGAAAUGAUGUUAAUGAUGAAAUAG
367016541	TDEL_0G01910	hypothetical-protein	EOG7HF1TN	0.893894	0.221067	0.0234566	UGAAGAUCUAAAGGGAAAGUGUUGGUUCGUCUCAAAUGGAUAAGCAAAAACUCAAUCAGA
366995009	NCAS_0G00280	hypothetical-protein	EOG7034SB	0.78602	0.109983	0.0235341	UUGAACUACCAAGAAUAAAUAAUACUGCAUCAUAACGAUACGAGAUCAUAGAAAGGAGGA
367020642	MYCTH_2296866	hypothetical-protein	EOG73NGDN	0.893536	0.221067	0.0235356	UAAGAAAAGAAAGAGAAAGAGAAAGAGAAAACAAAGACUAAUGAUGAUGCCCUUCAAAAG
46108258	FG01011.1	hypothetical-protein	EOG70CRJJ	0.939431	0.389594	0.0235974	UUUCAGGCAAUCGAGAUAUACCCAGGAAAGUAAAGAAAUGACUAACAAUAAUGAAACUAG
50291237	CAGL0J07898g	hypothetical-protein	EOG7GFBDX	0.492498	0.0466465	0.0236732	UCAGAAAAGAUAACCUGGAUUUUGCAAAAGAUUGCCAUUUAAUUUCAAAAACUACAAAGG
67522713	AN1813.2	hypothetical-protein	EOG751NT1	0.784648	0.109983	0.023685	CAUUUGUCCCUCUUCGACUCUCUAAUCCUCUCCAAUUUCCGUCUGACAAAGUCAAAACAG
50291367	CAGL0J09350g	hypothetical-protein	EOG79CZ6Z	0.932208	0.349871	0.0237185	UGUGAUUUACCUUAGAACUGAAACAGAGAACAAACGAGACAAUAGAAAGGAACUAUAAAA
367035098	MYCTH_2311890	hypothetical-protein	EOG7XPZDX	0.491477	0.0466465	0.0237208	AUGUUCAGGCAACCGAUUUUUUUUUUUUUUUUUUUUGGGUGCUAACUUGAGGGGGGCCAG
367034678	MYCTH_58223	hypothetical-protein	EOG7GJ6PF	0.892688	0.221067	0.0237231	UGGCUGGCUGGCUGACUGACUGACUGACUGACUGACUAACCGACGAACGACCUUCUCUAG
366993425	NCAS_0E00460	hypothetical-protein	EOG732804	0.881434	0.200641	0.0237893	AAGUGCCAAGAAAAAUGUAUCGAUUGAAAAUUAUUAAACAAAACAGGAAAUAUAAUAUCA
294657116	DEHA2E02288g	DEHA2E02288p	EOG7BGHVR	0.95207	0.497936	0.023866	UUCGAUAGUAAAAUCUAGAAAAAAAAAACGUGGGUGUUAAAAUUUGAAUUAUCAGUCAUU
367029135	MYCTH_95293	GMC-oxidoreductase-like-protein	EOG7RV9RB	0.891987	0.221067	0.023878	GUCUUCUCGAGACUGACUGAGCGUCCCACUCGCCGUGUUGCCCAAAACAAAAAAAUAAAG
363751525	Ecym_4083	hypothetical-protein	EOG79KPQ9	0.286177	0.0335495	0.0239484	GCCUUUUUUCUCCUUCUCCGUUUGUUUUGUAACUAAUAUUGAUUUGGAAAUCGUAACGCC
150865375	PICST_31664	hypothetical-protein	EOG7P5T90	0.891431	0.221067	0.0240011	UUUUCAAAUUUCAAAUUUCUAAUCCUUGAGCCCAUUUAGUCGAACCUAGAAAGUUAUAGC
366986571	NCAS_0A01010	hypothetical-protein	EOG7KDFMZ	0.969103	0.778739	0.0240608	ACCAUCUCAAACGAAAAAAAAAUUAACACAAGACAAAGUAGAUAAAAACGUCUUUAAAAA
363752852	Ecym_5025	hypothetical-protein	EOG71RXW4	0.891148	0.221067	0.0240635	AAUAUUUAGGAGCUCGAACUAAGGUUUGGGAUAAGAGAGGAGAAGUUGUUUUGAACCAGC
429238971	SPCC23B6.01c	oxysterol-binding-protein-(predicted)	EOG74BK24	0.82834	0.140214	0.0240692	AAGCAAAAAAAAGAUUUUUGAAUGUAAAAGGAUGUUGUACUAACCUCUUGAAAAUUCUAG
150866675	PICST_85432	hypothetical-protein	EOG7KSXK8	0.854505	0.165434	0.0240699	UCUUUCUCUGGCUCUCUUCCUGUCAAGACGUCCAAGAAACAAGACGUGAAACAGAUCGAG
365983226	NDAI_0B01690	hypothetical-protein	EOG7KDFKX	0.956982	0.560506	0.0241117	AUCCAUUCCUUUCCUGUACUUCUAAAAAAAGCAAUAACGAACAACCAAGAGAUCAAAACC
50294151	CAGL0M03223g	hypothetical-protein	EOG79SF5D	0.968346	0.762081	0.024123	UAAAAAGUCGAUAAAGAAAAAAGUUUUGAGUAAAUUUGCAUACAGAAGAACUCUACAACC
367008200	TDEL_0A00570	hypothetical-protein	EOG71ZP97	0.482613	0.0466465	0.0241343	ACUGAUGUUGACGGGUUAGUUACUCUUACGUUGACAGAGAAAGGAUAGAAAACUUUAAGU
321263326	CGB_J0100C	hypothetical-protein	EOG74XSGG	0.890485	0.221067	0.0242102	CCUAUCUUUCUCUUCUUCUUUUCUCGACAGAAAGUUGAUAGCUUCCCGUUCAUUUAAUAG
365986210	NDAI_0D03800	hypothetical-protein	EOG7DJSZ0	0.97563	1	0.0243703	AAAGAACCUACUUGUGAUUAAAGAAAAAUAAAAAGAAGAACUAAAAAGAAUAAAAACAAA
363753644	Ecym_5475	hypothetical-protein	EOG72891J	0.889698	0.221067	0.0243842	GGUACAUUAUAGUAACGGAAGAAUCCAAGAUUUUGAAAAAAAUUUAUACAAGAAUCCAAG
365984289	NDAI_0C00730	hypothetical-protein	EOG7K6Q74	0.79065	0.116609	0.0244121	GGAGUGGUCAUAUUUAUAAAAAUAUAAGCAAAUAAGAAAGAAAAGAAAAACAAACAAAAC
254578930	ZYRO0B11704g	hypothetical-protein	EOG7FR7QR	0.967791	0.763092	0.0245781	AUAACUGCUAGCCAGAAGGAAAGGAAGGGAGAAGAAAAAAAGAAAAAAGAAAACGGAAAA
50286031	CAGL0D00704g	hypothetical-protein	EOG7647F3	0.952309	0.518114	0.0247096	GAGAAUUGUUCGAUUAAUAGGCAAGAAAAGCAUAAAAUAGAGUUAGGAAGAAAGGAAGAA
19073982	ECU02_0610	60S-ribosomal-protein-L11	EOG7GBG86	0.823306	0.140214	0.024775	UUGAUCCCCAACAUGUCGUCGAAGAAAGUAAGUUGGAGCCUCUAAUUUAAGAUAAAUCCA
294655566	DEHA2C00924g	DEHA2C00924p	EOG7P8PNN	0.887864	0.221067	0.0247896	UAUCUUUCUAAGGACAUCUAUUUUUUUAAAUUUACCAAAUUAAACAUUAUUAUAAAAACA
70986885	AFUA_7G05810	ribonucleoprotein	EOG7S227G	0.945734	0.457049	0.0248023	AUUCCCCUCUGUAGAAUUGACUUUCCAAUUUCGAGACUAAUUUGUUCCAAAAAAAAAAAG
321261101	CGB_G3220C	hypothetical-protein	EOG7BGHXF	0.876279	0.200641	0.0248234	UAUGUAUUCUUUUUUUUUUUUUCUGCGUCCCUGUGUUAAAACCUAAUUUUAUGUUUUUAG
302309786	CAGL0I10246g	hypothetical-protein	EOG7PZS7W	0.774104	0.109983	0.0248447	AGAAGUAAAAAAAAAAGGAACAGAAUAUUUCCGAUAUUAUAAGGCACAGCAGUUCGCGAA
254582144	ZYRO0D14432g	hypothetical-protein	EOG7TJ3S5	0.467174	0.0466465	0.0248545	AACAAGAGUAAAAAUAGUAAAGAAGUAGUGGACGAGAGAAUUAAUAGGAGAUAUAUAGAU
365983534	NDAI_0B03220	hypothetical-protein	EOG7VQJR2	0.965392	0.718751	0.0248746	AGGAAACGUAUACAAUCUUGAAACAAAUUACGUAGAACAAAAUAGAAAGUGAAAAGAAAA
365983470	NDAI_0B02900	hypothetical-protein	EOG7K3TWD	0.87584	0.200641	0.0249116	GGCAGUUCUAAGGAAAAAGAUAUAUAGAUCAGAGAAUAAAUUUUUAAAAAAAAAGAAUAA
46130856	FG08983.1	hypothetical-protein	EOG7FNCJP	0.886937	0.221067	0.0249945	CAGCCAUGUCUAAAUCGGUAUGUGAGCUUUGUUUAAAGUUUUCCUACUAAUUAAUCUCAG
70996022	AFUA_1G13960	DUF292-domian-protein	EOG73NGDH	0.772452	0.109983	0.0250264	AGGCCGCAAGACCGAGGCGGAGGAAGCCGCCGACGAGAACGACGAGGAGCAGACCCCGAG
46122261	FG05508.1	hypothetical-protein	EOG722JN0	0.952985	0.532554	0.0250379	CCCUUCCUAUCUGAAAGAUCGUUCAAAAUAAGACGACAUCCGCUAACUCGAACUCUCUAG
70995676	AFUA_1G12250	mitochondrial-hypoxia-responsive-domain-protein	EOG7J9W1R	0.88667	0.221067	0.0250536	CGUGAUCGCCUCCUCGAAAGAUCAAACCAAUUGAACAAUUACUAACUUGAAUUUCAUCAG
70984934	AFUA_5G03710	hypothetical-protein	EOG7P8PH2	0.945094	0.457049	0.0250949	UUUUGGACUUUCUGAUGAAAAAAGAGUGAAUUGUUCCAACUCAUUGAUCCUCCCCGACAG
365986999	NDAI_0E02710	hypothetical-protein	EOG76DV3Q	0.955157	0.560506	0.0251346	AAAAGAACAAAAUUUUUAAAAUCUAGGAAAAAACAUUAGAAGACUAUCAAGACAAGAAUU
85014159	ECU09_0230	hypothetical-protein	EOG7PK997	0.88625	0.221067	0.0251464	UCGUGUUCCUUCCUGUAGUAUACCUUGUUCUAAAAAUACAAAUAAAAUAAACCCUUUAGG
365982001	NDAI_0A04340	hypothetical-protein	EOG715QFN	0.874541	0.200641	0.0251722	UGGAAAACCUAAAAAAAUUGUUGCUAUCUGAUCUAUUUCUUAUUUAAGGGAAAAACGAAA
50294131	CAGL0M03003g	hypothetical-protein	EOG70CRGB	0.705672	0.0856669	0.0252142	AUAAAAAUACCUCUAAAGCAAAGGAAAAAAUCUACAAACACCAAGCUGGCAGGAUAAUAA
50290323	CAGL0I07909g	hypothetical-protein	EOG7H1JTR	0.905505	0.267235	0.0252524	AUCGUUACUAGAAUAGCUAAAGCAGAAAUUAUAGAAGAGAACCUAAAGAAAGAAAAAAAG
254564769	PAS_chr1-3_0154	hypothetical-protein	EOG7BKD7J	0.885723	0.221067	0.0252629	CUUGGAUCCAUGGAGUGUUUUCUUCCUUUCUUUCUUUAAUUUACGUCUCUCUUUCAGGCA
294658202	DEHA2F04048g	DEHA2F04048p	EOG7VTDX0	0.919964	0.315747	0.0252712	UACCACGGAAAUACUAAUUAGGACCGAGAAAUAUAUUGGAUAAUUAAUCAACAAAACAAA
254583113	ZYRO0E08338g	hypothetical-protein	EOG7P02SG	0.905383	0.267235	0.0252851	UUCUGUCUUCUUUUUCGAUUUAAAAGAUACGAGGAUAUUAAAAACAUAGAAUCCCAAGAU
19114746	SPAC823.07	GPI-phospholipase-A2-activity-regulator-(predicted)	EOG7JDR89	0.32205	0.037335	0.0253113	GUUACCUGAAGAACCUGAUUAUAAACUUUUCGUUUUUGGUAUACUAUUUAUUCUAUUGUU
6321232	YGL206C	Chc1p	EOG7V4B6Q	0.885473	0.221067	0.0253182	AGUUGAGAGAGAAAGAAGAUAUUCAACUAUAAAAAUAAAUUAUCACGAAAGUUCUAACCA
145239769	ANI_1_606074	mitochondrial-54S-ribosomal-protein-YmL10/YmL18	EOG7C2RBK	0.97466	1	0.0253397	UGACACGGAGAGAAAGAUGAUCUUGAAUAAAUUCUAACGAGAAUCAAUGGGAUCGGAUAG
365989392	NDAI_0H01090	hypothetical-protein	EOG7QK0RC	0.934732	0.389594	0.0254281	AUAUAUAUAUAUCCUUCUUUCGAAACCAUAAAGAAACAGACCCGACUUCCUGUGACCAAU
67527972	AN4228.2	hypothetical-protein	EOG706110	0.93473	0.389594	0.0254289	UCUAAACCAACAAAUCACUGAAAAGUUAUGGACCCGUAUCUUCAACUCAUAUAAGAAACU
6324014	YNL315C	Atp11p	EOG7V76HM	0.954517	0.560506	0.0254933	AGGAUGUGAAGAACUUAUCAAGACUUGAAAAUAGAGAACAAAAGAGAUUUAAGAAUAACU
254577895	ZYRO0A13244g	hypothetical-protein	EOG7WDN9S	0.781115	0.116609	0.025524	AGAAGAAUAACAAAAAAAAAAUUAUUAGGAACAUACUAUAAUUAAAAAUUUCGAUUCGAC
363748128	Ecym_1218	hypothetical-protein	EOG7FJH7X	0.579748	0.0607885	0.0255465	CUAGAUAGGUCGAGAGCAAGUCGAUUGAGAAUUUCAAUAGAAAGGCAUUUUGAAUAAAGA
294658394	DEHA2F08470g	DEHA2F08470p	EOG7WDN9S	0.780908	0.116609	0.0255481	CAAAUAGAGGCAUAAAGAAAAUAGUAAAUAAAAAAGGGGAGAACCAAUCACUAAACAAAG
254579447	ZYRO0C01166g	hypothetical-protein	EOG78SQSV	0.965344	0.738342	0.0255882	AAAUGAAGAAAAUCUUUUGUAACCAACACGAAGAAAAAAGGUAAAAGAAACAGGCUCAAG
70981510	AFUA_6G00193	hypothetical-protein	EOG7ZSJ7B	0.884245	0.221067	0.0255897	AAAUACGUUGCUACUUUCCAGAUUAUUCCAAUAUAUGUGACCUGCGGUCUUACGUUUAAG
254585125	ZYRO0G02970g	hypothetical-protein	EOG7RBZKK	0.311992	0.037335	0.0256868	UUCAAUCAUACAUUGUUAGUGAACGGUACCAACUAAAAAAGAAAAAAUUAAUACAAAAGA
366993062	NCAS_0D03540	hypothetical-protein	EOG7GJ6QQ	0.449267	0.0466465	0.0256898	UACCUCACUAAGGAAACUUAUUAAACAAACCAACUCAAACUCAAACAUAUAUUAUAAAAG
302308795	AGOS_AFR295W	AFR295Wp	EOG7NSBB6	0.88363	0.221067	0.0257255	GGAUCCAGACCGGGAACAGGAAGUCCGAGGAGCAAACUCAGGUAAGACAGUAUAACUAAG
254573298	PAS_chr4_0947	hypothetical-protein	EOG7B8SCZ	0.933914	0.389594	0.0257466	UGAUAAAAUCCUUUGAAUAAUUCUAACAAACGAGCCAAACUUAAUCGAAUUUACUCAACA
145236906	ANI_1_8064	hypothetical-protein	EOG7SBP15	0.883466	0.221067	0.0257619	AUUUCUUUCCCCCGCUCCCCUCGGGCCCCAAAUUGUCCCGGACUGAACUCUUUUCUGUAG
398365903	YOR242C	Ssp2p	EOG74R21F	0.883443	0.221067	0.0257669	AAGUCGGGAAUCCAACGAAGGUAAAAUAAUAAUAAAAUACGAAGCAUUUAAUCCGGUCAA
46127643	FG08199.1	hypothetical-protein	EOG7B5X55	0.883419	0.221067	0.0257722	AACACGGCUAGUCUUCGGAUCUCCUCACAUUGUGCUCCAAAGAAAAUAUCCUUAAAAAAC
367029423	MYCTH_2306283	hypothetical-protein	EOG71ZPBN	0.95148	0.532554	0.0258396	UUAAAGAAGAGAAAAGGAAAAAAAAAAAAAAAUUAGCUUAUUUCUGACAAUGGGCCGCAG
294655553	DEHA2C00704g	DEHA2C00704p	EOG75J0Z7	0.882442	0.221067	0.0259883	GGUUUUAUAGCUCAUGAUAAACUAAUAUCCCAUAGAGAAAAGAAUUAUCAAACAGAAUAA
67516201	AN0382.2	hypothetical-protein	EOG7TTQJ3	0.933243	0.389594	0.0260081	GCCUUGAUAAAACCGUGAAUGCGUCAUCUAAAAAUACGAAACUGUUGCUGACUGUCUUAG
367003577	TPHA_0G02530	hypothetical-protein	EOG7SFJ8S	0.913409	0.300687	0.0260368	UACCGAAACACUAAAAUAGAAACAAAACUAACAGCGUAAAACGUAUAACCGAAAAUAAAU
294658000	DEHA2E23342g	DEHA2E23342p	EOG7ZKSKS	0.736758	0.100075	0.0263439	UAUCUUCACUAAGUGGAUAAAAAAUUGAAAACAAAUCCAAAUCUUAAAUAGCUGAAAACG
19112593	SPBC1E8.03c	conserved-fungal-protein	EOG75TMMQ	0.916501	0.315747	0.0263647	AUUGGAAAGAAUUCUUUUUAGUAAAAACUUGAAUUUGUAACUUUUCAAUUGUAAAGCGUG
321249840	CGB_A6360C	hypothetical-protein	EOG712V54	0.880676	0.221067	0.0263786	AGUAUGUCGUUCAAACCAUUCCUCCUUUCAUUGUAUAUUAAUCCUAUCUUCUAUUCGUAG
366992428	NCAS_0D00340	hypothetical-protein	EOG7JDR8G	0.880575	0.221067	0.0264008	UACAACCACCAAGAUUCCUCCCAAGACUCCAUCGAUCUAUCCAACAAGAAAACUGAAGUA
367016953	TDEL_0G03970	hypothetical-protein	EOG7TJ3S5	0.433627	0.0466465	0.0264193	UGUGAUGAAUCAGGAAAAGCUUUCCUACUAAACUGCGACUGCUUGUGAGAGAAGUUCAAG
294659667	DEHA2G12342g	DEHA2G12342p	EOG75TMNR	0.973486	1	0.0265143	ACGAACCAGUAUAUAAGAAGGAACGAAAUUCAGGAAAAGGGGAUAUAAAAUUUUGAAAGA
363753514	Ecym_5401	hypothetical-protein	EOG72G1GM	0.900706	0.267235	0.0265348	GAAGAGAAGGAUAAAGAUUUGCGUGAGAGAAGGGAGGUCUAAGGAAUAACAAAGAGUAGU
366989935	NCAS_0B02770	hypothetical-protein	EOG7673MS	0.287909	0.037335	0.0265859	UAGUUAUUAAAAACAAAAAAUUACGGAAUAUUACUAAGAUAAUAGUUUAUAAUACAACGA
150865190	PICST_58541	manganese-resistance-protein-MNR2	EOG71ZP97	0.429315	0.0466465	0.0266205	GAAGAAUCACAUCAUAGCCCACCAAAAAAGCCAGUUAGAAGAAGGACAAACUUCCCUGAG
46106289	FG00416.1	hypothetical-protein	EOG7D8660	0.9416	0.457049	0.0266917	GACGACACCAGUCUUUGAAAAAGAAAUGGUUUAUAGGAGUUUUUACUAACUAUUUGAAAG
70988661	AFUA_2G00530	DUF1275-domain-protein	EOG7X6M99	0.941424	0.457049	0.0267723	UCGAUGCAAACGGGUAAGUCAAUCGAAACAUAUCACGAACGAACGACGCUCAUCGUCAAG
366999700	TPHA_0B04830	hypothetical-protein	EOG7QNVZG	0.8788	0.221067	0.0267933	UUCAAAAGUUCCUGAAAGAGACUACAAGCAGAAAUAAUACUUACAAAGGAAAGAAAAAAA
367017250	TDEL_0H00530	hypothetical-protein	EOG7XPZNM	0.878784	0.221067	0.0267969	UGAAUUGAUUAGUUUUUAUUCCUCUCUCUUUCUCUCAUACUCAGAUAACCAGCACUUAAG
67904102	AN9038.2	hypothetical-protein	EOG7S7SP9	0.915094	0.315747	0.0268087	UCAUACUCGAAAGUUCGAUUUUGAUACACUGAAAAACGUCAAAAAAUAUCGAAAAUCAAA
366991407	NCAS_0C01120	hypothetical-protein	EOG7GQZ5S	0.946041	0.497936	0.0268684	UCCCUUUUUCAGAGAAUAUAGAAACGAAAGAAGAAGAAAUAAAAAACAGGAUCCAAUACA
294657043	DEHA2E00506g	DEHA2E00506p	EOG76DV20	0.930987	0.389594	0.026887	ACUAAAUUUAAUUAGAGACCAAAAUUCGAACCUUAUGAAAUAGUGACAAACAUUUCUAAA
6324234	YNL095C	hypothetical-protein	EOG73RBM1	0.557458	0.0607885	0.0269014	UUUUUGGAGAAGUUAUAGAAUCAAACAGAGAAAGGGAUUGAAACCUCAAAUUUUCAUCAG
363747868	Ecym_1077	hypothetical-protein	EOG7JDR89	0.278811	0.037335	0.0269256	AUAUUCGUUAAUGGUUAAAAGAAGGAUACAGUCAAGUUUAGUGGAAUUAUUUAUUGUGAU
294656232	DEHA2D00330g	DEHA2D00330p	EOG7M6DK6	0.801288	0.135637	0.0269526	UCAAAUUGAAAUGAUUUAGUAUUUCGUUAGUUUUCUUAAACAUACAUUAGAGAAGAAGAA
365983074	NDAI_0B00930	hypothetical-protein	EOG7PP5GQ	0.914605	0.315747	0.0269633	UUUCCUUAUUCGAAGAAAAAUAACGUCUAUCAUCAUAUCGAUCAAGAAAAAGAAUACGCA
321251451	CGB_B2370C	hypothetical-protein	EOG7CG77M	0.877898	0.221067	0.0269926	GGGUGAGUUUCUUUCUUUCUUUUCCUUUGAUUUCGAUAACAAUACUGAGAUCAAUUUCAG
367016559	TDEL_0G02000	60S-ribosomal-protein-L17	EOG7P02WD	0.877419	0.221067	0.0270985	GGUAGUAAUAUACAAUUACUAGCGAAUUCGUAAGGUUAACCAAGAACUGACAAAGGAAAA
366997150	NCAS_0J00150	hypothetical-protein	EOG72G1K8	0.766751	0.116609	0.0271989	AAAAAAUUAUUUGUUAAUAUCUCUAAUAUAUUGAAAUAAACAACUCAAAAUAAAACAAUA
294658309	DEHA2F06468g	DEHA2F06468p	EOG7DJSVH	0.943757	0.483985	0.0272205	GAAAUAUUAGAUCUCAUUGGGAAAAAAAACCAGGAAGAAUUGGAAAAUGGUGUGAAGAAA
6323508	YML127W	Rsc9p	EOG7D2FRW	0.972721	1	0.0272791	GGGAAAGACGUCAUAGAGAAAGGCAGAAAGCUUGUAAAGAAGUGGAAAUAAAGAUUGAAG
367024063	MYCTH_2300559	hypothetical-protein	EOG7P8PK3	0.876262	0.221067	0.0273544	GAAAAUAAAAAGAAACGGCAAAGGAAAGGAAAGAAGAAGCUAAAGGGUCGCCGGUUAUAG
46124495	FG06625.1	hypothetical-protein	EOG7X3R42	0.875849	0.221067	0.0274457	AAUCUAUCUUCACAAAGAACUCUUGACUUCUACACUGCGCUUUAAAGAUUGAUAGUCACG
367029845	MYCTH_116363	alkaline-phosphatase-like-protein	EOG76HQ9P	0.929521	0.389594	0.0274581	AAAGGAAAAAAGGAAAAAAAAAGAAAAGAAGAGCACACUAACUCUUUGGCGCUAUGAUAG
367034510	MYCTH_2071661	hypothetical-protein	EOG7GBG5C	0.875069	0.221067	0.027618	AAGCAAGAUGGGAACUAAUCGUGCAACCCCACCUCUUUCUCUUUCCCUGUGCCCUUCUAG
70986775	AFUA_7G06340	hypothetical-protein	EOG7RNK8K	0.875045	0.221067	0.0276235	CGCAUGAUGAAAAGCUCUGUCGGAAACACAAAAUAAGAAUGAUCUAACCAAAAGUAACAG
367023809	MYCTH_2300296	hypothetical-protein	EOG79CZ91	0.912132	0.315747	0.0277439	CUGCCUCCUCAAUACUUACUGACUUUUCACCCUCCGGGGGGUUAAAAAACAAAAUAACAG
363749507	Ecym_2423	hypothetical-protein	EOG7M0P44	0.874156	0.221067	0.02782	CAUACGGAAAUCCGAGUCUAUCGUUUAUUAAAAGAGGAAGAACAAUAAAAAUUACAAAUA
63054424	SPCC1020.12c	xap-5-like-protein	EOG780RXB	0.944006	0.497936	0.0278815	AGUGAAAAGAACGAGAAAAGCCCGAUAGUAUUCUAAAUAUGACUGACAAUUCAAUUUUAG
50287055	CAGL0E06160g	hypothetical-protein	EOG7X6MB5	0.760696	0.116609	0.027905	AGAAUACAACGAAGACACUGGCAAGUGGAAAACAAAAAAAAUUAAUAAAACAAGGUAGAA
63148619	YBR230W-A	hypothetical-protein	EOG7TBCFQ	0.911574	0.315747	0.0279203	GAGAAAGCGGAUAAGCAACAAAGGAAAAGGAAACAAGUAAAAAAAAAAAAAGAGACUAGC
365985498	NDAI_0D00240	ribosomal-protein-S5	EOG7MD52N	0.800699	0.140214	0.0279448	CAAAACAAAAGAAAGUCCACAUAUCAUAAAAAGACACCAAACCACGACCCAAUCGAAGAG
6322661	YKL187C	Fat3p	EOG7X6M7W	0.928206	0.389594	0.0279704	UCCUGCUCCAUCGAAAAUCCUCAUACGAAGAGUUAGGAAAGCAAAGAAAACAACAAAAAC
367023987	MYCTH_2300476	hypothetical-protein	EOG7SV147	0.911414	0.315747	0.0279707	CCCGUUCCGAAAGAGAGAGAGAGAGAGGGAAGUCUCGAAGAGAGAUUGACUGGAAGCUAG
398364683	YER109C	Flo8p	EOG72VHJW	0.860548	0.200641	0.0279798	AAAAAUAAACACGAAGACGUUUAUAGACAUAAAUAAAGAGGAAACGCAUUCCGUGGUAGA
321261692	CGB_H0290C	hypothetical-protein	EOG71K6HC	0.872805	0.221067	0.0281186	UAGAAUCUUACCAAAGUACCUCGUCCCACCAAAGUACCUAGAUAUCCUGUUAUUUCAAAG
294656534	DEHA2D08008g	DEHA2D08008p	EOG71RXW4	0.872502	0.221067	0.0281856	UUCCAGAAAACCCCCCUGUUUUGGCUAAGAAAAUAGAAAAAAAGGGAAGAAAUCCUCGCG
67524327	AN2621.2	ACVS_EMENI-N-(5-amino-5-carboxypentanoyl)-L-cysteinyl-D-valine-synthase-(Delta-(L-alpha-aminoadipyl)-L-cysteinyl-D-valine-synthetase)-(ACV-synthetase)-(ACVS)	EOG7RBZHN	0.872079	0.221067	0.0282791	ACUGACUUCUCAAGCGAUAUCCCCUCAGGCUUUUGCCCUCCGUGAAAUAAGAGAAUCAAA
365990353	NDAI_0I01940	hypothetical-protein	EOG7TJ3S5	0.392063	0.0466465	0.0283582	AACAAAGACAAAGACAAAGACAAAGACAAAGACAAAGACAAAGACAAAGACAACCAAGCA
294658261	DEHA2F05258g	DEHA2F05258p	EOG725DRR	0.858599	0.200641	0.0283708	AUAGAGGGAUCCGACAUUGAAGAUAGAAAAAAGCAACACAUUAGAGAAUUAUUUUACUCU
6322306	YJL155C	Fbp26p	EOG7P8PJ6	0.918908	0.349871	0.0283716	AAGUUUGUUAAGAAAUAAAGGAAAGGGGGCUCAAAAACCGAAUCAAGUAAGACAAGAAAC
70983099	AFUA_8G01290	hypothetical-protein	EOG715QFZ	0.927162	0.389594	0.0283772	AUAUCUAAUGUAAAGCCCUGCGAACGAAGUCUGCUGAAAACGCUUAAAAACCCAAGACAG
19074007	ECU02_0880	hypothetical-protein	EOG780S00	0.871509	0.221067	0.0284051	GAGAACCAAAAAAAUUUGCCCUGAAAUGGGUAAGUGGGCUUUGAAGAAGACUAAUUUUAG
63054717	SPBC146.10	mug57-protein	EOG7NPG4Z	0.971497	1	0.0285026	AAAAACUAAGAAAACAAAAAAGUAUUAAAUUUUAAAAACUUCUUAAUCGUGUUUAAAAAA
50422497	DEHA2E11682g	DEHA2E11682p	EOG7GFBDX	0.388101	0.0466465	0.028543	UAAUUAAGUACUUAAUAUACUAGAUAAUAAUCUAAAAAGUAGAUACGUAGGAAAAGAAAG
145239475	ANI_1_388074	hypothetical-protein	EOG7R83CN	0.926702	0.389594	0.0285565	CCUCUUCUCCUCCCUCUUCCCCCUCCAGAUUCUGAUUUCCCCAAACCUUCACCCCCUCCU
126140292	PICST_74165	hypothetical-protein	EOG7X9GJ5	0.602969	0.0720434	0.0286035	AGAUUUUUCACUUUUUCACUUUUUCACUUUCCGGACUCUUUAAUUUAAUUAACAUCAACG
294655253	DEHA2B09460g	DEHA2B09460p	EOG73NGC8	0.870561	0.221067	0.0286146	AGAAAAUCUUCAACUGGAUGAAUUGGCUGUAUAUCAAGUGCAAUUAUUGAAUGUCUAAUA
367019726	MYCTH_2295833	hypothetical-protein	EOG7K6Q4G	0.870225	0.221067	0.0286889	GAAAGGAACGAAGCAGAAGUGGGAGCCAUCCAUGCUGACCGAACUUGUUUUCUUCAACAG
321264440	CGB_L0310C	hypothetical-protein	EOG7TBCD1	0.869736	0.221067	0.0287971	UAUGCCACCCAUUUCGAUUUUAAUGUUGUGUAAAAGGAAUUAAUCGCCUUAUUUUUACAG
365987740	NDAI_0F01390	hypothetical-protein	EOG76QFRJ	0.702659	0.0971486	0.0288863	UUUAAAUACAGGAUAAAGGGCUGAAGCAAAAAAAACCCUAUAACGAAAAACGCAUUCACA
366997340	NCAS_0J01150	hypothetical-protein	EOG7VHT6S	0.752257	0.116609	0.0288891	UCCUAUACAGAAAAUCAUCAAAGAAAUUAUCUUUCUUCCAUACCAAUAAAUAAUCCAGAA
145239117	ANI_1_118074	nucleolus-protein-required-for-cell-viability	EOG7J44G9	0.856003	0.200641	0.0288916	CAGAGUAAGUCGACCAACCUAACCCUCGAGUCCAGAACAUUCUAUCUAACCCCCUCACAG
367002978	TPHA_0F03080	hypothetical-protein	EOG744TPC	0.94028	0.483985	0.0289034	UAGAGACGCCCAAAUAGGUAGUGGUUAAUAUCGUUUCCCUUUUUAUUUUGAGAAAAAAAA
367027268	MYCTH_2304111	hypothetical-protein	EOG7G4QRJ	0.70228	0.0971486	0.028923	GGAGCCCUGAAACCCCCCUGACGUACUGUACAAAUGAACCCCACUGAUGCUGGAAAACAG
10383801	YCR065W	Hcm1p	EOG7647BS	0.908364	0.315747	0.0289336	GAAACUACCUCUUAUUUCGAAGCAAAAAAAAAAAAAAUCAACAAAAAUUCCAACUUUUCA
254584981	ZYRO0G01210g	hypothetical-protein	EOG7N37RD	0.959726	0.718751	0.0289468	UUGACAGAAUAUAGUCGAGAAAAAAAAAAAAAAAAUAGCAAUUUGCCGUCUUUCCUCAAU
46114320	FG03002.1	hypothetical-protein	EOG7PS1RF	0.86898	0.221067	0.0289642	UUUCAAUUGAAGAUCUGUCGAUCAGCUACCUUUGUUCAAUACGCCUCUUUAAUCGCAACA
46124503	FG06629.1	hypothetical-protein	EOG76TB3X	0.868725	0.221067	0.0290205	UCACUAUAAUUGGUAUGUUUUGCUGUUUCUAUUGAAUCAAUGUUAUUAACUGUAAGUCAG
254582617	ZYRO0E02156g	hypothetical-protein	EOG73RBM1	0.522137	0.0607885	0.0290485	GAGUAGAAAAGUUCACAGGAGAAGGGAAGAGACAGGGCAGUAGUAGUGUAACGUUAAACC
366987063	NCAS_0A03510	hypothetical-protein	EOG7N907P	0.686911	0.0928535	0.0290714	GAGAAGCUAAGAAAGAGAAAAAAAAAGAAGUAAAUAAGUUGGAUUUGUUUCUGUGGUAAA
366987227	NCAS_0A04350	hypothetical-protein	EOG70S7FF	0.868374	0.221067	0.0290981	UUAACAACAUUGCAUUUGAAACCCAUUCUGAAAAGAUAAACAAAGACACUUUCGAAAACA
45198892	AGOS_AFR374C	AFR374Cp	EOG7MWH9K	0.932515	0.431653	0.0291302	AAAAAGGGUCUGCGCAGGCGAUCAAGCCUCUUGUCCGGAAAACACGUAGCGAAAGACGGC
367025825	MYCTH_2302526	hypothetical-protein	EOG70PC6N	0.659535	0.0856669	0.0291666	CUCCCCCCCCCCCCCUCUCUCUCCCCCUCUCUCCCUCCCUGGCUAACCAACGAUUCUCAG
6324891	YOR315W	Sfg1p	EOG77HDSN	0.595022	0.0720434	0.029176	AUAUGUUUGAUUAGUUAAACAAGAGAAAUAUAAAAUUAAGAAAAAAAAAAUUUCAAAAAC
70983279	AFUA_8G00370	polyketide-synthase	EOG70PC5S	0.867893	0.221067	0.0292046	AGACAGCACUCCCGAAGCCAUUCUCUGCUAUUCAUUUCGUUCUGACCUAGAAACCAUCAG
365984903	NDAI_0C03810	hypothetical-protein	EOG7V76G3	0.8678	0.221067	0.029225	UAAAAACGAGUUCACGUACAAAAACAACGACAAAGAAGAAGAACAUAAUAAAUAUAAAUA
126135390	PICST_83191	mitochondrial-import-inner-membrane-translocase-subunit-TIM23	EOG75MW7H	0.698752	0.0971486	0.0292659	AAAGAAUUUUCAGUAGAGAAAACCGAAUCGAAUAGUAUCCCUUUUGGAAACCGUGCUACA
365988238	NDAI_0F03890	hypothetical-protein	EOG7CK3GC	0.698189	0.0971486	0.0293205	UACCAGAAGUACCGAUCAACUGAAAAACUACCAAAAGAAAAUACUGUCAAAUACUCAAGA
50287993	CAGL0G01452g	hypothetical-protein	EOG75XGVW	0.944921	0.532554	0.0293325	AGAACAGUGAAACUAAGAAAGUGGAAAAUGCAGAAGAUAAGGACACAAAUUUUGAAUUAG
294657433	DEHA2E10076g	DEHA2E10076p	EOG74J9HZ	0.866903	0.221067	0.0294234	CGGUAGAAAAAAGCUUUAAAUAUAUAAAAACUACGAAUCAUCAGACAUAUUCAAAAUAGA
367008752	TDEL_0A03340	hypothetical-protein	EOG7CRV0F	0.866781	0.221067	0.0294503	UGCAAUUAAAGGACUUUGAACCCUUUCAAGAGAUCGAAGAAAGGCACUUCAGAACUCGAG
67540674	AN6507.2	hypothetical-protein	EOG7MKWFF	0.94742	0.560506	0.0294713	GAGUUGAACUGGUGUAUGGAAAACGAAUUCUUCUUUGGAACGCUAACUUUCCCUCUUCAG
367018838	MYCTH_2294805	hypothetical-protein	EOG7B05RF	0.906621	0.315747	0.029484	UCCGGUUGCAAGACAGUAGGGAAAAAAAUAGAAAAAGUUUCGCUGAUUGAGGGGGUCUAG
367010726	TDEL_0B05240	hypothetical-protein	EOG7NGQQT	0.940786	0.497936	0.0294851	AUAAGGAAGAGAUCAUAGAGUAAGAUUUGGGUCGAAAAAGAGAAUCGUUAAAGGAGACUA
363749111	Ecym_2207	hypothetical-protein	EOG7CCC4W	0.366909	0.0466465	0.0295315	AAAACGAGUCUGGAGGGCUUUCCAGUGAGCAAUAGCGGACAGAACAUAUAGCAAGAACCA
294656687	DEHA2D12012g	DEHA2D12012p	EOG7K0ZPJ	0.366688	0.0466465	0.0295418	CAUAUGGACUUCGUAUAGAACUUAUAUUGGAAGAUAAUGACAGAAUACUAACAAUUGUAG
321265119	CGB_M1320C	hypothetical-protein	EOG75B8GG	0.866358	0.221067	0.0295438	CUUCUGCUUCUUCCUUCUCUUCCAUAGAUAAUAAUGGCACUGUUCAGUCUGAUCGUUUAG
70988990	AFUA_2G02100	dihydrolipoamide-dehydrogenase	EOG7K0ZNC	0.866219	0.221067	0.0295746	UGAUGACGAAAAUUCGGACGACUUUGAAUUUUCCUUGUACUGAUUGUGUCUGAAACACAG
50288023	CAGL0G01826g	hypothetical-protein	EOG7GBG86	0.78877	0.140214	0.0296175	AAAAACUAUUCUUCCCUCUCCCAGAAGAAGCGAUCCACCGAAAAAAUACAAUUGCCAAAG
254583772	ZYRO0F05918g	hypothetical-protein	EOG780RVQ	0.866003	0.221067	0.0296224	AAGCCCAAAGCAAAAGAAGAGAAACAAAGAAAAACCGUUAUACUCAAAAAUACUACUAUC
365986583	NDAI_0E00640	hypothetical-protein	EOG7SBNX9	0.901075	0.300687	0.0297453	UUAAGGGUAAAAAAUACCAGGUUAAAACAAUCAGAAGAAAAGAAACCCAAAAUAAAAACG
367013248	TDEL_0D03290	hypothetical-protein	EOG7DZ8VK	0.744605	0.116609	0.0297814	GAUAGGUGGAGUUUGCUAAUAAAGUUUGGACUAGAUUCGUUGGUAACCCGUGGAUAAAAA
19075305	SPCC1682.12c	ubiquitin-C-terminal-hydrolase-Ubp16	EOG74BK2K	0.905399	0.315747	0.02987	ACGAAAAAUAACGCGACUUUAUCGACACGAAAAAUUUUCAAAAAAUAGCGAUUUCUCCCU
50413041	DEHA2B05478g	DEHA2B05478p	EOG7HHX1P	0.887931	0.267235	0.0299487	UACAAAAAACAUUAAAAAAAGUAUAUUUUUGAAGUAAAAAAAAAGUCAUCUGAAUUAGCC
321248941	CGB_A2520C	delta-8-sphingolipid-desaturase	EOG7GQZ4G	0.956472	0.688333	0.0299621	AAAUUCUGUGUUUCAACCAAAAAAAGUUCUUCCCGCUGAUUUGAAUGACCGUUUUAAUAG
254570807	PAS_chr3_1176	hypothetical-protein	EOG7VTDX5	0.942114	0.518114	0.0299918	GAAAAAAAAAAAAAAAAAAAAAAGAAUACAGGCAAGCACUGCAAGAAUAAUCAGAUAGAA
150951075	PICST_80168	mitochondrial-aldehyde-dehydrogenase	EOG7C5MJ4	0.849884	0.200641	0.0301194	AUAAAAUCUGGGGAAAUUUCCUCGUUACGAUUGCAACUGAUCUGGACGCUGAAACCUUGG
365990291	NDAI_0I01630	hypothetical-protein	EOG7CNZR2	0.863541	0.221067	0.0301666	UCUUAUAAAGAACAGAACGGAAGAUAUAUCUCCUCUCCAGCAAAAAAAAAAGUUAUUAUA
70986028	AFUA_3G01960	hypothetical-protein	EOG75MW8T	0.863443	0.221067	0.0301883	UCUGAUAUUCGCUUUUGCCAACUUGAUUGACCUUGAAUGCUAAUGUUUGCAUCAAUAUAG
50422831	DEHA2E15884g	DEHA2E15884p	EOG7NPG5K	0.943279	0.532554	0.0302069	ACCAUUAUAUACUACUAAGUCUUUAAAUAAAACAAGUCAAAUAAAAACUAAUAAACGAAU
6319525	YBR050C	Reg2p	EOG7HB5MK	0.863354	0.221067	0.0302079	UCUGAUAAAAUAAUAUAUUGGAAUAAGAAAAAAAAAAUAGGAACAAGAAAGUGUGUGAGA
150864159	PICST_34891	Allantoinase	EOG7K9KC6	0.933859	0.457049	0.0302298	CCUCUAAAGGUUUCUUUUUGCAAGAAGAUGAGGAUGAAACUGUAAAAAGAUCUACUCAAG
294654605	DEHA2A07766g	DEHA2A07766p	EOG7T4MVS	0.86319	0.221067	0.0302442	CAAAUUGAUAACGAAAGAACACAAGGGGAAAAAAAUAGAAAAUUUUAAAUAAAAUACAGC
321261662	CGB_H0640C	DNA-binding-protein	EOG75QRG1	0.863162	0.221067	0.0302504	CCCUCUCACACAAAAAGAAAGUAUCUCGAGAAAGUGCUGAUACGGAAUACAAUUAAAUAG
6320264	YDR059C	E2-ubiquitin-conjugating-protein-UBC5	EOG7SBP18	0.862954	0.221067	0.0302964	UUGAUCUGUAAAGAAAAAGGAUUACUAACAUGAGUUUCUUUUUUGAACUUUUUUCCGAAG
367031200	MYCTH_2308099	hypothetical-protein	EOG7CRV1J	0.862852	0.221067	0.0303189	AGGGGAGAAAGAAGAGAAGAUGGAAAAGAAGAAAAAGUAUCUAACAGACGGCGACUCCAG
365983328	NDAI_0B02190	hypothetical-protein	EOG7CK3JD	0.903701	0.315747	0.0304061	CAGAACUUCUGUAAGAUAGAACGAUACUUAAACUAAAAAUCGAAACUAAAACGAUAUAGG
294655070	DEHA2B04268g	DEHA2B04268p	EOG70CRHX	0.93891	0.497936	0.0304189	UAUCACGAAAAGGAAUUUGGACCUCCACCCAAGGUUAGGAAAAUAGAAAGAGAUAUACAG
50294175	CAGL0M03531g	hypothetical-protein	EOG7HMS8M	0.969573	1	0.030427	AGGACUAGAUACUCUUAAUUUACAACUGAGAAUAGAAGAAUUUCGAAUCAAAGAAAAAAG
70993080	AFUA_4G14450	mannitol-dehydrogenase	EOG7PCJRT	0.347513	0.0466465	0.0304363	CUUCCCCCUUCUCGAUCUCACCCUUGUCGUUCAUUUCCCUCCCCCCCCAAUUUGCACACA
367011721	TDEL_0C02610	hypothetical-protein	EOG7WMCWW	0.584222	0.0732106	0.0304394	UUUCUUUCCAUUUUUCCACUAGGGAAUCCACUACUAUACUACAAUUACUUGAUAAAAAAA
50410596	DEHA2B00198g	DEHA2B00198p	EOG72G1K8	0.738796	0.116609	0.0304587	GGAAUCCUAAGUUAUCUAAUAUUGUUGAAUAAAUUAUAAUAGAAUUUUAUAAAUUUAAGA
67522407	AN1660.2	hypothetical-protein	EOG7HQNHC	0.933289	0.457049	0.0304902	UCUGACUGCUGUAAGUGCACCAAAAAUAUUCUAGAUUGGUUACCUCCUAACUUUGAGAAG
367022162	MYCTH_2314126	hypothetical-protein	EOG7K0ZPJ	0.34614	0.0466465	0.0305003	GAAGGUUCGUGGACCUGAUUCUUGUCGAGAAGAGAAUCAUGAUAUCUGACACACUUCUAG
14318504	YFL016C	Mdj1p	EOG744TK7	0.861929	0.221067	0.0305229	CUGGACAAAAAAAAAAAAAGAGAGAGAAGUCCUAUAUCAUACUCUAAACAUAACAUAACA
6322307	YJL154C	Vps35p	EOG761C34	0.947166	0.578452	0.0305622	GUGAAGUUAAUAUAUAACGAUAAAAGGAGGAGGACGAGAAAGAAGAAGCUGAAAAACACA
363754121	Ecym_6056	hypothetical-protein	EOG7CZKGN	0.656207	0.0891041	0.0306333	GGACGGGCGUCUCUUAUUAGGGUGCACGCGCAGGGCCGGGGAAGAGGAAACGAUACACAG
367014235	TDEL_0E01630	hypothetical-protein	EOG7JMGSQ	0.908997	0.33687	0.0306561	AAAAAUAAAAGUUCGGCCUUCUAAUUAAAAAAUCAUUAAUUCAGUCAAUUAAAGUGUGAA
367035360	MYCTH_2312176	hypothetical-protein	EOG7D868W	0.969277	1	0.0307227	CCUUACCACAAGAAGAAAACAAGCAAAAAAAAAAAAAAAAAAAAAAAAAAAAAAAAAAAA
46105438	FG00347.1	hypothetical-protein	EOG7H4F59	0.861022	0.221067	0.0307235	GAAGUCAUUCAGUCAGUCACUCUUUAUUUUUCCUUCCUUCUAGUAUUCUACAUUGUCAAA
45185762	AGOS_ACR076C	ACR076Cp	EOG7BCNQ6	0.860945	0.221067	0.0307405	UACUUGAGCGACGGCGAAGUUCCGCGUAGAUUAAGUUUCCCAAGCACCACGACAGAAAGG
50423707	DEHA2F01716g	DEHA2F01716p	EOG7P8PMV	0.946813	0.578401	0.0307634	AUAUAUAUGGCCUCCAAUUCGAGUAAAAAUGAAAUCAAAAUUUCCCUAUAACAAAUUAGA
366987277	NCAS_0A04600	hypothetical-protein	EOG75MW7H	0.68325	0.0971486	0.0307718	UCACCUCACAGUCUCUCCCUGUAUAUAAAAGUUCGUUGACAAAACACACUAAAAACAGAC
70990458	AFUA_1G03280	MFS-alpha-glucoside-transporter	EOG75MW5Z	0.860678	0.221067	0.0307996	UUCUCUCCCAGAAACCGCAUUUCAAUCUGCCGAGACUGACUACUGAAAACCUGGUUGCAG
254579605	ZYRO0C03058g	hypothetical-protein	EOG73Z363	0.965476	0.893617	0.0308512	AUAACAAGGAAUAGGAAUACAAAGAUAAAAGUGACGAGGGAACCGGUUUUUGAGUCGAAU
254568484	PAS_chr2-1_0445	Zinc-cluster-protein	EOG7TJ3S5	0.337756	0.0466465	0.0308914	UAGUCAUCAGACUUCUCCCCCAAGACAUAAGGGAGAAAAGUGCCAACAAAAUGUAUUAGG
254564809	PAS_chr1-3_0172	Subunit-beta1-of-the-nascent-polypeptide-associated-complex-(NAC)-involved-in-protein-targeting	EOG780S01	0.910081	0.343789	0.0309133	CCCGACGACUCUUCUUCGAAACCUCACAAAAUUUUUCAAUUUCCCAACCCCAUCGAUAGG
6325052	YPL204W	Hrr25p	EOG7WQ832	0.969082	1	0.0309181	GACCAAAAAAAAAAACCAAAAAGAAAAGAUAUAUUUAUAGAAAGGAUACAUUAAAAAGAG
45184663	AGOS_AAL161W	AAL161Wp	EOG7CVQBC	0.936014	0.483985	0.0309685	UGAAAAAAGCUCAAGGAACGGACGGUGGUGGAAGAUCGUCCAAGAACUGUAGCAUUAAUC
365985115	NDAI_0C04880	hypothetical-protein	EOG76HQBH	0.917306	0.37466	0.0309822	AAAACUGUCUCUAAUCAAGAAACUAAAAAGAAUAUAAACCAACUACGAAAGAGAAUAAAA
50288895	CAGL0H01793g	hypothetical-protein	EOG7HQNHH	0.812273	0.165434	0.0310564	AAAGUUUAAGUCAAAGUGGAAAUUUAAGUUAAGAAGGGAUUUGAAUGCUGAUAUAAACAG
367027548	MYCTH_2304458	hypothetical-protein	EOG76DV2T	0.931803	0.457049	0.0311692	AAAAAAAAAAAAAUCACAUCGUCGUAUCCCACUGACUUUCUCUCUCUCCCCCCUCUCCAG
294654456	DEHA2A04422g	DEHA2A04422p	EOG7ZD243	0.331547	0.0466465	0.031181	UACAAGUUGAUAACUAAAGUAAUAUUCCUAAUUUAAGCUCAAGUACAAUAAAACAGUGAA
45198331	AGOS_AFL190C	AFL190Cp	EOG73FQZP	0.927734	0.431653	0.0311936	GCUCGGUGGCAAGAAGAACAAGGUCUGGCAGAUUGGCGGAGAGCUAAGAUAGCUAUCAAG
294657586	DEHA2E13288g	DEHA2E13288p	EOG7PGF01	0.613131	0.0808787	0.0312895	GAUCCUAGAUCAGCGUAAGUAUAAAGAAAAGUGCAACUUGAAAUAGAAAUACUACCGAAG
398364787	YDL022C-A	hypothetical-protein	EOG72JWXB	0.858415	0.221067	0.0312998	UUUUUAAACAAGGGACGUUGAAAUUGGUGAAUUUGAAUUAUUCCAUCCUGAGUUUUUACC
70981869	AFUA_4G02770	arachidonate-5-lipoxygenase	EOG7SFJ5D	0.858338	0.221067	0.0313169	CCGUAUGUUUUCUCAUUAGUCCUCUUUUCUUUUGUCUAUCCUACUUACUGACGGUUAAAG
150866891	PICST_85758	aluminum-resistance-putative-divalent-cation-transporter	EOG71ZP97	0.328213	0.0466465	0.0313365	GUGUUUGAAGAACAAGGGGACAGCGACUCAGUCAAAUCGCUACAUGGAAAUGAGAAAGAG
45198468	AGOS_AFL051W	AFL051Wp	EOG7M3J8G	0.858238	0.221067	0.0313389	AAGGAAUAUACAACAGAACAGAACGACCCUACGACCCGCAUAGAGCCUAUUGAGAUAAGA
6319386	YBL085W	Boi1p	EOG7N63W3	0.858203	0.221067	0.0313467	AUUUCAACAAAGUUCUAACUCGAGGUGACCGGAGGCCACUGUAAUAAUAAAAAAUAGAAG
294656901	DEHA2D16962g	DEHA2D16962p	EOG7B8SCH	0.858023	0.221067	0.0313865	UUUGUUUUCAUGAAAAACUCAUCUUUUAUCCCCAGAUAUUAAAAAAGUAACACUUAUUAU
302308686	AGOS_AFR143C	AFR143Cp	EOG7J70QK	0.866857	0.235823	0.0313982	CAGCUGAACGCGAAGGUUUGAAAGGGCUGUAGGACAGACCGAGAAUUGGCAGUAAAGACC
146324239	AFUA_5G14520	integral-membrane-protein	EOG7673MD	0.857781	0.221067	0.0314399	AAAACUAAACAAAAUGUAUGAUACUCUUCAAUAAUCAUCCCUCUCUCAACCAAAUCGAAA
19115594	SPAC1834.03c	histone-H4-h4.1	EOG7HQNNQ	0.468524	0.0591676	0.0314462	UCUUCAGACAAUCAUUUCUUUUAAUUGUUUUUGAAUACGGAUAAAAUCCUUUGUCAAUUU
6325339	YPR082C	Dib1p	EOG7K0ZR4	0.676072	0.0971486	0.0314691	ACCAAAUUCGAUCAUCGGAUAGAAAUAGUACGUAGAGAAAGAGUAAGAAGUCAAGUUUUG
367006727	TPHA_0M00850	hypothetical-protein	EOG76QFTN	0.882161	0.267235	0.0314906	UUAUUCAGAUCUAAGACUGUCACCUAUACAAAGGAAAAAUAAAUUACAAUUAACGUAAAU
302308085	AGOS_AER012C	AER012Cp	EOG7HQNNQ	0.467632	0.0591676	0.0314989	GGACCGCCCCUGCCGUAUAAAUAGCCCGCGCGCGCGCCGUGGCCCCCACGAGCACCAAGC
50288167	CAGL0G03421g	hypothetical-protein	EOG72VHJW	0.842961	0.200641	0.0315083	AUACACCAAACCAAAUAAGGAUAAACAAUAAAAAAAAUAAAACCUACGCUAACAAGUUGG
365985856	NDAI_0D02030	hypothetical-protein	EOG7647BG	0.93913	0.518114	0.0315374	CAACGAUACCUCGAGAAUAAACAAUCGAAUAAAAAACAGAAGGAUCAAAGCAGAAAAGAA
146324269	AFUA_6G00590	secreted-peptide	EOG7HTHWR	0.857323	0.221067	0.0315412	UAUCAUCCUUGUCAACUCGUUUGUCUCUUGAGUGUCAGCUAUAUCUACCCUGUCAUCAAA
6323703	YMR058W	Fet3p	EOG7VB2Q3	0.712021	0.109593	0.0315605	UAGGCAUAGGAAACGAAGAGGACCCCAGUGUAAGGAAGAGUAGCAAAAAAUUAGAACUAG
367020296	MYCTH_2296469	hypothetical-protein	EOG73FQVZ	0.265187	0.0429768	0.0315799	AACCCCUUCCCGAGAAACUCUAAGCCUGAUGGCUUGUCCUGUUGCUGACGUAGUUCGCAG
46127385	FG08070.1	hypothetical-protein	EOG79W9GN	0.856958	0.221067	0.0316218	GCUUCGACCCACUCUGUCAUCCCUGUAUCUUCCUCACUCUGUUAAUUAAAUGAAUCGUAG
46118657	FG04722.1	hypothetical-protein	EOG7WT49K	0.918814	0.389594	0.0316296	ACCCUUUGAUCAAAGAUCCCCCGUCACCAAAUCUUGAUUCAGAUUCUUACUCACAUCAAA
366996543	NCAS_0I00200	hypothetical-protein	EOG7B320H	0.958474	0.762081	0.0316458	CGAGACGAUAACACGAGAAUUGAAUACAAUAACAGAGAAGGGAAGAGAAACCGAUCCACG
367002780	TPHA_0F02080	hypothetical-protein	EOG790GBK	0.856317	0.221067	0.0317635	AUUUUCUAUUGUAAAAAGGUAUCAUAAUAAAUAGAAUAGAAUAAUAAAAAACCCAUAGAU
254583598	ZYRO0F03872g	hypothetical-protein	EOG7BGHXR	0.968152	1	0.031848	GGACUACGAUAACUUUAAGGAACAAUAGGAAAGUUCAAUUGAAAUUCUGAGAAAUAAAGG
254578158	ZYRO0B02530g	hypothetical-protein	EOG71ZPDN	0.935823	0.497936	0.0319561	AAUAGGAACCGGACUUCAAAAGAUCUAGCCUCAGAAUACCAAGAAGAAUAGUGAACGAUA
367001963	TPHA_0E01890	hypothetical-protein	EOG7C5MKN	0.880012	0.267235	0.0320649	AGAAAUUAAAGCAUUUAUCUCUUCAAAAAUAAAGACAUAAAAAGAUUGACUCUUACCUAG
67523131	AN2022.2	hypothetical-protein	EOG7GFBF8	0.854952	0.221067	0.0320654	CUUUCCUUGAUCGGCUUUUUUUUUUGUUAUAGCGGCGUUAAUUAAAAUCAUCUCAUCUAG
365988276	NDAI_0F04080	hypothetical-protein	EOG7GFBDX	0.312502	0.0466465	0.0320694	UGAAGAUUUUUGGUACGAUAAUAUAUCUGUCUAAUAUAUAAAGAAAGAAACGAAGAAGAA
19114046	SPAC1687.15	serine/threonine-protein-kinase-Gsk3	EOG7CZKGN	0.639624	0.0891041	0.032111	AAAAAACUCAGUAUUAUAAAUCUUCUCCAAUGAACCUUUGUUUCUAACACUUAAUUUUAG
6320231	YDR028C	Reg1p	EOG7H1JV4	0.898067	0.315747	0.0321849	UGAAGAUUAUAAAUCCUAAAGCAAGCAUAUUGACGAAGACGAGAUAAGAAAAAUCCAAAA
294656271	DEHA2D01298g	DEHA2D01298p	EOG7V4B9Q	0.854275	0.221067	0.0322151	CCAAAAUAUAUUAUAAUGAUUCAUCGAUGAUAAGAAAAUUACAAUUUUAAAUUCAAAUCU
150951506	PICST_37513	protein-involved-in-nutrient-responses	EOG7GTTCP	0.854189	0.221067	0.032234	ACACCUCCUGGAUCUCCGCUGAAACCUUCGAAAAUUGCAAACGAUUCGAUUUCACUUGAG
46109722	FG01743.1	hypothetical-protein	EOG7M3J82	0.579975	0.0771705	0.0324136	UGGAUACUACGUAAGUCACUGUCUUGGUGAAAAAGAGAAAAAAUGCUAACGAUAUUUUAG
398365373	YGR050C	hypothetical-protein	EOG7712NT	0.85336	0.221067	0.0324173	UCUUCCGAUAUACAUGCAUUAGAUUAAGCCAAAGUAAAAUCAAAAGAAAAUUUAGCGGAU
363750089	Ecym_2746	hypothetical-protein	EOG7966R7	0.304798	0.0466465	0.0324287	UUAUUCAAAUUUGUUUCUUAGUUAAGAAAAAAGAGGGACAAAACAAUAUAGAUAUAGACA
321263905	CGB_K1030C	protein-kinase-kin1	EOG793BK1	0.967535	1	0.0324646	UCAGGUCGACUUUUUUUUUAGUUCUUUAGGAUCGAAUGCUGACAGAAAAUGAAAAUCCAG
367013904	TDEL_0D06570	hypothetical-protein	EOG7966RG	0.803746	0.165434	0.0324671	AAAACAAAAAAAACUAAUAAAGCUAACUGAUAUUUCUGAUAAUGGGUGAAAUUUCUGAUA
363750462	Ecym_3127	hypothetical-protein	EOG7W9S5V	0.934641	0.497936	0.0325444	CCGGGACAAGACAUCAUAACAAAGCUAAGCUCAGGGGAAAAAGAAAGUGGUAUAAAACAA
365987690	NDAI_0F01140	hypothetical-protein	EOG74XSMC	0.852735	0.221067	0.0325554	AAAGAAGGAGGCUUUAUAUGUUCAGUAGUUACAAAAAAAUCACAAAGAAAUAAGAAAAAA
46124133	FG06444.1	hypothetical-protein	EOG7WMCV7	0.852493	0.221067	0.0326089	ACAUAAAGGUUACUGAUUGCUCUCUCUAUGUGAAAGGACGCUGACGAAAACUUUCAAUAG
366986513	NCAS_0A00720	hypothetical-protein	EOG7GFBDX	0.299452	0.0466465	0.0326781	CCCUUGAAGUCGGUUUUGUUUCAGUCGAAUUAGUCCAAACAAAAGAUUAUAAGAGUAGAA
398364669	YJL013C	Mad3p	EOG79KPPQ	0.836745	0.200641	0.0327557	GGUUCAAAAAUAGUAAACAAAAUCAUGCGAAAAUACAAUAAAAGACGUUAACUUGAUAGA
365982675	NDAI_0A07740	hypothetical-protein	EOG7M3J9S	0.801891	0.165434	0.032774	CAUUUACCAAAAAAAAAAAAGAAAAAAAGCAAUCUCUACAUCCAUAAAAACAUCAUAGAA
6320781	YEL054C	ribosomal-60S-subunit-protein-L12A	EOG71VT57	0.851684	0.221067	0.0327878	UUAAAGGAACUUUCUUUUGGGGUCUAGAAAGUCGACAACAAGAACAAAGGAUAUACAAAA
6323347	YLR315W	Nkp2p	EOG72ZCT3	0.851197	0.221067	0.0328954	CAAAAUAAUCAUAGAUUUGACAAUUGUGCUCCCAAUCUUGCUUUGAAAUUACCAUUAUAA
302306457	AGOS_ABL077W	ABL077Wp	EOG7DVDK9	0.895798	0.315747	0.0329014	GACAAACAAGUAUAUAAACUGGAAAAGAGGAGGAGCGGCAGAGACCGAUGAGAGGCCAGU
254565931	PAS_chr1-1_0417	Putative-transmembrane-protein-involved-in-export-of-ammonia	EOG7S2287	0.915315	0.389594	0.0329928	CUCUAUUUAAAGAGAUCGUUGGAAGAAGGAUCCGUAGGAAUUGGAGAAAGAAUAAGACAC
46124421	FG06588.1	hypothetical-protein	EOG7X0VRX	0.933669	0.497936	0.0330284	UAAACACCAACCAAGACACGAAAGGAAGAAAAAAGCCUGACAAUGAUACCCCGUCGACAG
367018170	MYCTH_2121955	hypothetical-protein	EOG7VHT9C	0.898491	0.325559	0.0330472	AAAAAAAUCUCAUUCCUGGACCAACGCUGACAAUAACCAAAAAAAAUAAAAAAAUAACAG
302308529	AGOS_AFL085C	AFL085Cp	EOG7FFN1G	0.89499	0.315747	0.0331564	GAUCUCUUCUCGUAAGCACUUGAGUCACGGCCGGGAACUAGGCCACGGAGAAUACGCAAG
254568404	PAS_chr2-1_0411	Membrane-protein-involved-in-zinc-metabolism,-member-of-the-four-protein-IZH-family	EOG7K3TVQ	0.849997	0.221067	0.0331607	AUAGGAUCUUUUCUUAUUCUAAAACCUUUCUUGCUUUCUUUUUAUCACCCAAUCUUUAAC
365984391	NDAI_0C01240	hypothetical-protein	EOG744TPN	0.849691	0.221067	0.0332284	GUAUCAUUAAGAUAAUUUUAGAAACCAAACCUUCCCAAUCAAUAAACAACAAACGAAAAA
46114368	FG03026.1	hypothetical-protein	EOG7F5197	0.849515	0.221067	0.0332673	UAACUUCUAUCACGAUCAAUCCUCCUCAAAGAUCCAUCAAUUAUUCCUUGAACAAUAAUC
70982013	AFUA_4G03480	hypothetical-protein	EOG7P8PNK	0.84808	0.221067	0.0335844	AAUACUUGAUUAUGGUUUGUAAUAUACAACUCUGAAUGAUAAAUAAUGGCAACUAUCUAG
367016285	TDEL_0G00630	hypothetical-protein	EOG7FFN2N	0.893604	0.315747	0.0335941	UCUUCUAGUUUCCUACAAAAGAACUGUAUAGAAAACAAUUAAAUUAAUAAAAAUUACUUG
363750334	Ecym_3055	hypothetical-protein	EOG7F7WKM	0.966356	1	0.0336435	UAAUAGAGGUAUCAAAGAAAUAAAAUCGGUGGAAUUAUAAAAAAGCAGAAGACCAGGAGG
302307910	AGOS_AEL138C	AEL138Cp	EOG7KH9W8	0.953182	0.718751	0.0336503	GACAUCCACCAAAGGGCAACGUCCGGUCUGGAGCGCGGAGUAACGAGAAGGAAGAUCGAC
366997460	NCAS_0J01750	hypothetical-protein	EOG7M6DK6	0.751158	0.135637	0.0337521	UUGAACAACAAUACAUCAAAAAACUAUUAAACUAAAAAAUUACUAAACUAAAAAACUACA
254568506	PAS_chr2-1_0456	hypothetical-protein	EOG7KWSS1	0.276405	0.0466465	0.0337532	GACCAUCACUUUUCAUUCUAUUUCGGAUUCUCUAAUUGGUUUGUUUAUUUCUUAACGAGA
365989668	NDAI_0H02470	hypothetical-protein	EOG7G4QPK	0.966242	1	0.0337576	ACACCAUCGAUCGAAAGAAAGAAAGAAAGAAGGAAAGAAAAAGUUCAAAUCAGAAUCAUC
294655688	DEHA2C04114g	DEHA2C04114p	EOG7JQC1H	0.84717	0.221067	0.0337857	AUUAACAAGUUUAAAGAAAAUUUGUAUUUAUUAAUCUUGAUAUACAAUAAUUGUCUUACA
6320125	YDL078C	malate-dehydrogenase-MDH3	EOG7GJ6Q7	0.847142	0.221067	0.0337918	AAUCAAGGGAAAACACUUGUCAGUGCAAAAGAAAAUAAAAAGAGACAAACAAUCAUAAAC
365985323	NDAI_0C05920	hypothetical-protein	EOG7GJ6QQ	0.275439	0.0466465	0.0337982	CAUUUACUAAAAACUUCACAACUAAUCAACUAAAAAUAAAACCUCACUAGCUAGAAAAAC
363755268	Ecym_7184	hypothetical-protein	EOG7Z3FFT	0.846748	0.221067	0.033879	AACAAUUCCUAUCUUAUCCAAUCGAGAUAGAUUAAAACGGUUUUUGAGGGAGUUGGAUAG
70984759	AFUA_6G01910	C2H2-finger-domain-protein	EOG757D8S	0.831125	0.200641	0.0338831	UUGAAGGUUUGACCUCCCCUCGUAUCUCAUCUUCUCUCUGCUCUGGUGCUGACUUGUUAG
254583127	ZYRO0E08492g	hypothetical-protein	EOG7BGHXR	0.966116	1	0.0338837	GGAAAAAAAUAUACAUUGAUCUAAAGAAGAAAGUUCGAUAUACUAACUUUUUAAAAAAAG
50286659	CAGL0E01617g	hypothetical-protein	EOG71ZP97	0.273388	0.0466465	0.0338939	AGACGGUAUCAAAGGAUCAAGUAGCUGGUAAGGAACACGAAAUCUUGAAUAAAUGCCAAG
321261265	CGB_G4090C	hypothetical-protein	EOG7T4MW4	0.846196	0.221067	0.034001	UAUUUGGUAAGUUAUUCUAAAUCAAUGUUAUCGAAACUUUACUAUAUAUUCGCCCGUAAG
45187476	AGOS_ADL397C	ADL397Cp	EOG7B5X7W	0.845974	0.221067	0.0340501	CGUCUUUGUGAGAUCGCCAACCAGAGGAUACCAGAUAAGAGAACUAUACCAGAGAGCAAA
294656162	DEHA2C16610g	DEHA2C16610p	EOG79SF7N	0.912434	0.389594	0.0341154	GGAAUAGAAAAUACGGUAUCGAUAGGUUAUUUAAAUUCUAAAAAGACGUGAAUUAACAAU
365981207	NDAI_0A00340	hypothetical-protein	EOG7FR7S6	0.931485	0.497936	0.034116	AGUCAACCGGAAGAGAAAAACAUAAGAAUAUUAAAUUUUGGCGUAAAAGUCUAUUAAAAC
145228559	ANI_1_2258014	integral-membrane-protein	EOG7TQVCF	0.845528	0.221067	0.0341486	UGCAUACUCUCUAUACCCUAUCUACCCCCUAUCUUUCCAGUACCAUAAAAACAAAUCAAA
365989366	NDAI_0H00960	hypothetical-protein	EOG7DJSWZ	0.845329	0.221067	0.0341927	GAUAAUAAGGAAAGACAAGAGAAAAAGGAUACUUGGAAUACCAAAACCCAUCUACCCGGG
363748793	Ecym_2039	hypothetical-protein	EOG71ZP97	0.266677	0.0466465	0.034207	CUUUGAAAGAAGAAACAAAGAGACCAUCCAGAGUGAACAGUUCAUAUAUGACAAUAAGCA
254582857	ZYRO0E05258g	hypothetical-protein	EOG7Z3FG9	0.891612	0.315747	0.0342232	CUACAAAGCUCAUCUCAUAUUAAAAAGAACUAUUGAAAAGACGAUCUAAAAAUCAACGAG
254582935	ZYRO0E06358g	hypothetical-protein	EOG7SBP18	0.845127	0.221067	0.0342373	UAACUUCCAUUCAAUACUAUAGGGAACAACGAAAGAAACCUAGAAUAUUCCCCUUCGACG
14318545	YFR023W	Pes4p	EOG7966R7	0.26596	0.0466465	0.0342404	GAACCAAUAAUAACGAGAGAAUCAGUAUCACAAAAAAAAUUUCAACCUACAAGAGGAAAC
50421569	DEHA2E00242g	DEHA2E00242p	EOG71CFWR	0.959319	0.84199	0.0342528	UAAAAAUUAUGGAAAUUUCUCAAAUAUUUAUAGGAUCAAAAAUAAAAAGGUAUUAGAAAA
321262166	CGB_H3200C	hypothetical-protein	EOG77Q55V	0.844736	0.221067	0.0343237	CUUUCGAUGAAGUUAGUGUUUAUAUCCCUUUAGAAUACAGAAAGCUGAUGUUGAAUCUAG
150866058	PICST_32880	hypothetical-protein	EOG7KH9W3	0.911866	0.389594	0.0343365	AAAAAGCUACGAAUAAAGACAAGAAAUAACUACUAAACUUUACGUUUCUCAAAUACUAGU
254565517	PAS_chr1-1_0218	hypothetical-protein	EOG7K0ZPJ	0.263894	0.0466465	0.0343368	AAGUACCAGGAAAAAUACCAAGUUGUCAUUUUACUAAAUUUCAAUCAGUUUUCACACAUC
302307912	AGOS_AEL137W	60S-ribosomal-protein-L17	EOG7P02WD	0.844595	0.221067	0.0343548	CUAGUGAUGAUAGUUGGUUAGCAAAGUGCACUGCCAAGGCAAGAUACAGACGACGAAACA
294656462	DEHA2D06380g	DEHA2D06380p	EOG7XH73K	0.89109	0.315747	0.0343881	AGAUCAAAAAGUGAAAUUUUUGACAAAAUGAUGAAAAUUCAGGAUAUUAACGUGAAAUAG
67901132	AN7553.2	hypothetical-protein	EOG7P5TBJ	0.930852	0.497936	0.0344312	AAGGGGUAAGUUCUUCCGAAUGAUCUUUCUAUUCGAUCAGGGAAACUAAUUCUGGACAAG
46132988	FG09023.1	hypothetical-protein	EOG7R573C	0.924347	0.457049	0.0345771	CUACGACCCCAAAAACUAAACUCACCACAAAAAAAAAACAACCCUCAAAAUUUGCCCACG
365984283	NDAI_0C00700	hypothetical-protein	EOG7S4XGM	0.852987	0.235823	0.0346692	CUCAUAAAACAACAGAAAUAAACUGAGUGAAUCUGAAUAGACAAAGACCACUUCUUGAAA
50291415	CAGL0J09900g	hypothetical-protein	EOG7GXPNQ	0.684202	0.109983	0.0347323	AAAUAAGUAUUGGGAUUAUAUUACCAAACCUUAAGAAAAAAAAAAGUAACAACAACAACC
367019570	MYCTH_2050866	hypothetical-protein	EOG7BCNQG	0.932959	0.518114	0.0347351	UGGGGGAGGAAAGGGAGGAGAGGAAUGAGGGAGCAAAAAGUGGAAGGAUAAUAAAGUUGG
19074462	ECU07_0400	hypothetical-protein	EOG71ZPD1	0.842448	0.221067	0.0348295	CCAAAACAUUGUAAGAGCAAGAAAAACUAUUUAAGUUGCGAUUUUCAUAGUCUCAAGACU
70981722	AFUA_4G00660	sensor-histidine-kinase/response-regulator	EOG7M6DGM	0.624145	0.0928535	0.0348994	GUCAACCUCAAGGUACGUACAGCUUUAACCGCGAUUUCUUGCCUCUUCUAACGCGAAUAG
67538480	AN5410.2	hypothetical-protein	EOG73V6Z4	0.682633	0.109983	0.034905	UUCUCUCAAGAUUCCCAGACGCAAAUAGCAAAGACUUCUCAGACACUCUGGAACUUCAAG
294655908	DEHA2C10296g	DEHA2C10296p	EOG7CK3GC	0.640081	0.0971486	0.0349656	AUGAUUAUUCACAGGUGGAUUUUGUCUUAAGAAACGAAAUAGUAUAAAUAUAGUAAAAGA
67526977	AN3946.2	hypothetical-protein	EOG79KPPQ	0.825485	0.200641	0.0350149	AAGUGAGAAACUAUGGCCUACCUGUCCCUAAAUGUCUUAUUAGGCUAACUUUCGAAAUAG
366991693	NCAS_0C02560	hypothetical-protein	EOG7D867D	0.933991	0.532554	0.0351536	UUAAUAUACGAAGAGAAGAGACAAAAAAUAGACAGAACAAGAAAACAAUACCUAUAAAAG
19074844	ECU11_0440	hypothetical-protein	EOG75F4SH	0.840897	0.221067	0.0351724	AAUUCCUCAAGACAGCGUCGACAUAAAUAAAUCAAGCCCCUAAAUCCUUCGAAAG
321254089	CGB_C6590C	endopeptidase	EOG7XPZFZ	0.840639	0.221067	0.0352294	CUCUCUUCUUUCGUUCCUGAACGUUUCGUUUUCCCGUGAAGACCUGACAAAGACUUUUAG
365981303	NDAI_0A00840	hypothetical-protein	EOG7SR4X3	0.964624	1	0.0353756	UAAAGAAGAUUUACAAAAAUACUAUCAAAAACCUUGAAAAGAAACUUCAAAGCAAAAUAA
367015336	TDEL_0F01450	hypothetical-protein	EOG73RBM1	0.416213	0.0607885	0.0354875	UUAAAACGACGAUUUGAGAGUGUCGCAGUUACCAUUUCCAAGAAGCUCGAUAACACAAGA
363755990	Ecym_8100	hypothetical-protein	EOG7ZSJ29	0.950603	0.718751	0.035504	ACAAACUGGCAGUCAAAAAGGAAUAGGAUCGAUAAGGGAUUGGCGACGUAUGGUGAUGUU
19173554	ECU05_0180	hypothetical-protein	EOG7H1JVN	0.839109	0.221067	0.0355678	AGAGUGGCCGUUCACCCAUCGGCUAUAAGGAAUAAAAUCUGUUAAAUAUCAAGCCCCUUA
294657184	DEHA2E03916g	DEHA2E03916p	EOG7T1RN5	0.887104	0.315747	0.0356464	GAGAGAAUUAAACCUAGACGCAGUGUUGUUGAAAGAGUUGAUACGAAGAUAUAACCUCAA
367033811	MYCTH_2130079	hypothetical-protein	EOG7DVDSM	0.838743	0.221067	0.0356486	GAAGCCUGAUUGAUCGAUCUGCGCCAACUUCUGAUUUAAUUAUUUAAUUACCACGAACAG
367006154	TPHA_0L00170	hypothetical-protein	EOG7BGHWP	0.932895	0.532554	0.0357368	CCAAUUUAAAUAUAAGUCCUUAAUCGCUGUAAUUCCUGGAAAAUAAAAUAAAAAUAAAAC
294659611	DEHA2G10736g	DEHA2G10736p	EOG70ZZXS	0.886267	0.315747	0.0359109	UUAGAGACUGUGAAUAGGAAAACGAAUCAUUAAUCAAAAAUACAUUAUUUUCGGUACUAA
70983047	AFUA_8G01550	oxidoreductase,-short-chain-dehydrogenase/reductase-family-superfamily	EOG7TN03M	0.837446	0.221067	0.0359354	CUACCGUGUGUUUUCCUACUAUUUUACCCUACUUCGUGAUGAAGUUAACCAAGUAUAUAG
67902628	AN8301.2	hypothetical-protein	EOG7KDFN3	0.836943	0.221067	0.0360465	AGAUUAUAUGGUAGGUUCCCCUAUAUUUUGUGUCUGAACGUAUGUAAGUAAUAUCUGUAG
19075806	SPCC1450.07c	D-amino-acid-oxidase-(predicted)	EOG75MW6P	0.639469	0.100075	0.03608	UUGUUUCGGAUAUCAAAGUGCGAGUUUUACGUAAAGAAGAUAAGAAUUGGAGCCGCUAGU
366997719	TPHA_0A00770	hypothetical-protein	EOG7H4F39	0.670643	0.109593	0.0360953	CAUCAAGUUGACUCGAUAAUAAAUUGAGAAAAGAGUCACUCUAAAAAGUUAUAUUUUACU
67540638	AN6489.2	hypothetical-protein	EOG76QFW8	0.836636	0.221067	0.0361143	AAGAUCUCUUUGGGCUCUGAUGACUGCAUUUUCCAUUUUACUAACAAAGUCUAAACUCAG
50289927	CAGL0I03388g	hypothetical-protein	EOG7WQ84Q	0.956115	0.823684	0.0361477	UGAGAGCUGGCGGGAAAGAGCUGUACAGUGAUAUAAGGAAAACGAGAAGACAGGAAAAAA
363748773	Ecym_2028	hypothetical-protein	EOG7DJSZ5	0.93009	0.518114	0.0362216	CGUAAAAAGGAUAAGUCACCCCUUCUGGUCCGAUACUGACUAAUUAAAAAGUGCCAAAAA
365981803	NDAI_0A03350	hypothetical-protein	EOG7N907P	0.609411	0.0928535	0.0362676	AACAUGAAAUGAUAAAAGAACAAAUAAUUUUUUGCUAAGAAUCUGCUCAAAUAAGGAAGA
50408867	DEHA2A11198g	40S-ribosomal-protein-S20	EOG751NTH	0.845423	0.235823	0.0364529	UUGGUGAAAAAUAUACAUAAUUCCUUUUAAAAUCUAACAACGUCGAACAAUACCGUCAAA
70981742	AFUA_4G00560	NAD-binding-Rossmann-fold-oxidoreductase	EOG751NQJ	0.779424	0.165434	0.0364908	UGUCGGAUUCCCCGCAGUGUAAUAGGUUCUGAUUCAUGGAAAAUCCAUUCAGCCUGAACU
50286645	CAGL0E01463g	hypothetical-protein	EOG7VQJQP	0.956632	0.84199	0.036515	CAAGGAGUGCUCCAAGGAUAUCCCAACGAAAAAAAGAAUAAACGACCGAGUGAAGCCAUA
367023745	MYCTH_2300230	hypothetical-protein	EOG7FZ08R	0.93662	0.578401	0.0366591	GGGAAGGGAAAAAAAAAAAGCAAUAGACCCAAACUGAUCGACGUGAUUCUCUCUUCCCAG
363749957	Ecym_2669	hypothetical-protein	EOG7SBP18	0.833994	0.221067	0.0366984	UUCUUCUGGGAGCAUAAAGGGCCAAAAGCAAGGAAUAUUGGAACAAAAACAAAAAGAGAG
19113938	SPAC1D4.13	MAP-kinase-kinase-Byr1	EOG7380F1	0.961406	0.951241	0.0367119	UUCUAUGUAAUAUAUAAAUUUCUUGAAAAUAAAAAAUCUUUUGGUUUUACGGAUUCACGG
321251154	CGB_B1440C	hypothetical-protein	EOG776SZN	0.883453	0.315747	0.0367994	GUUAUUCUUUCCUCGAAAUAAAUUGAAAUUACUAUAAAAUGCUGACUAGAAUGGUUGUAG
67517491	AN0976.2	hypothetical-protein	EOG7NSBF4	0.919349	0.457049	0.0368615	AUCAGGAUCCAACAUGAAGAAAAAAUAAGGCGUGAGAACGAGACGAAGAUAAAACAAGAA
365987073	NDAI_0E03080	hypothetical-protein	EOG7K3TWD	0.816215	0.200641	0.0368747	UCAGAGAGAAACAGAGUAAAAAUUUAAGUAAUUGAUUGAAAAUCUAGAGAAAUUGAUACA
50423981	DEHA2F04884g	DEHA2F04884p	EOG7GJ6NN	0.930726	0.532554	0.0368924	ACAUUGACUAAUUAGAAUCAAAACCUACAAUAUAACGAAUAAUUAAAAAUAAAAUCGAUA
254567287	PAS_chr1-4_0615	mitochondrial-phosphate-carrier-protein	EOG7D2FQH	0.832736	0.221067	0.0369766	CCUUCCCCUAAUCCUUCUUUUCUUUUAAUAAUCAACCUAGAUUUAACCCAAUUGCAAAAG
367007174	TPHA_0N01020	hypothetical-protein	EOG7VTDX5	0.928373	0.518114	0.037111	GUUUUUAAACAAGAGAGAAAGAGAUAGAGACAAGCGCUGGUGAAUUGAGAAGAAGUAAAA
367025089	MYCTH_115028	hypothetical-protein	EOG7TBCF1	0.948318	0.718751	0.0371466	GAUCUCACGAAGGCAGCCGAAACUGACCUGGGAAAAAAAAAAAAAAAAACCGCCCCUCAG
150951564	PICST_5847	Cdc2-related-protein-kinase-(SGV1)	EOG7K3TWD	0.814723	0.200641	0.0371741	AGCAACAAUAUAAACACAAAGAAAAAGAAGAUAGAGCUUCCUCCGUUGAGAAAGAGGCGU
46120428	FG04861.1	hypothetical-protein	EOG78D7WZ	0.831685	0.221067	0.0372089	UCUUCCACUGAAACUCAUAGAUCUCACUAUUAUUCAUUCUAAAUCAUUCCACCUUUAAAU
37362649	YGL245W	glutamate--tRNA-ligase-GUS1	EOG7MKWFN	0.860448	0.267235	0.0372932	ACUUCCAUAAGAAUGACGAAACUAUUUUCAAAGGUUAAGGAAAGCAUAGAAGGGAUCAAG
363752894	Ecym_5055	hypothetical-protein	EOG7BCNNC	0.954654	0.823684	0.0373504	UUGAUUAGUCACACACGGAGAGAUUACAAGAGAGAUAAGUGGAGUCUAAGAGGACGAGAG
366998595	TPHA_0A05250	hypothetical-protein	EOG7HXD1M	0.945724	0.688333	0.0373597	CCUACGUCACAAAAUAAAAAAAAUUUGAACUAAAAACUUAUUAAAAUAAGUUAAAACUUC
366999843	TPHA_0C00660	hypothetical-protein	EOG7ZSJ42	0.773941	0.165434	0.0373978	AUCCAAAAAAUCAGUAAGAUCAAAACUGAAAACAUCUACCACACACUGUAAACUUAUUGA
126274263	PICST_38391	aryl-alcohol-dehydrogenase-(AAD4)	EOG7KM63M	0.872163	0.292951	0.0374501	CCGCUCUCGACAAGAAUCCCUAAAAAAAGAAUUCUCAAUUGUGACUACUCUUUAAUCAGA
145250099	ANI_1_46134	protein-rai1	EOG7008KT	0.954526	0.823684	0.0374563	ACAAUCAAUCUUUUCGCCCGAAUUAAAAGAAAGAAGCAGGAUCUAAACUGACUGAUACAG
294657295	DEHA2E06864g	DEHA2E06864p	EOG7NW6JF	0.950845	0.762081	0.0374604	AUACAAAUUUAGAUGACUACGGAAAGGAAAACAAACAGGACAAGAGGUUACCGGGUAAAU
366992598	NCAS_0D01200	hypothetical-protein	EOG7GTTCP	0.830471	0.221067	0.0374772	GAAGUGACCAUUGAUAUUCCACCACGAUAUUGACAAGCUAGAAAUAUUAAAUAAAAAAAA
367016607	TDEL_0G02240	hypothetical-protein	EOG744TM6	0.830014	0.221067	0.0375783	ACCAAUAGAGAAUGGUGAUGAUGAUGAAUGGCCCAAAGAAGGUGGUUCUGAUCUACUAAA
145254205	ANI_1_100164	GNAT-family-acetyltransferase	EOG71RXW0	0.829866	0.221067	0.037611	UUGUUCUAUGUUAUCAUUUUCUUUUUUCUAAGGGGUCUAAUUUAUUGAUGAUGCGUAUAG
366998005	TPHA_0A02230	hypothetical-protein	EOG7M6DK6	0.722209	0.135637	0.0376786	AACCAGUAAGAAUAUUGUAUUCUAAUAACGAAGCAACAUUUACAAAACUAAACAAAAAAA
363754547	Ecym_6292	hypothetical-protein	EOG7Z0K5V	0.929202	0.532554	0.0377038	AUUACCCGUGUAGUUCAAUUAAAAAAGGUUGAAGCUUGAAAAAAAAGGACAAAAAUAAGU
366993084	NCAS_0D03650	hypothetical-protein	EOG70GMTN	0.839849	0.235823	0.0377674	AGAUAAAGAGAAACCAUCAAGAAAAGUAUUCAAAUAUAAUCAACCGAUCCAACUCAAAAU
366994194	NCAS_0F00210	hypothetical-protein	EOG79W9JJ	0.901187	0.383056	0.037851	UCCAUCAAGUAUCAAACACAUAUAGAGAACCAGACAAGACAAAGAAGGAAAAAAGUCGAG
365985297	NDAI_0C05790	hypothetical-protein	EOG72VHH7	0.934343	0.578452	0.0379792	CCUUUUCCCCAAAAAAAUUUAUAAAAAUCUAAAAAUAAAAUAAAAUAAAAUCCAACCAAC
85014203	ECU09_0440	histone-H4	EOG7HQNNQ	0.35695	0.0591676	0.0380477	AUUGGAGGGAGUGUCCCCGCCAAAAACAAAACUAUAAAACAUCCAAACACAACACCCUAA
45190366	AGOS_AEL241W	AEL241Wp	EOG7B31WW	0.827621	0.221067	0.0381072	GUCGAAAAUUGUCUUUUACGUGGACUCGAUAGACUAACAAUUUCAUCUGCUGUUGAACAG
294656294	DEHA2D01936g	DEHA2D01936p	EOG74N5S4	0.873169	0.300687	0.0381365	UGAAACAAAGAAAUAAAAUAUUCACAUAAAUAUAUAUAACAAGAACUUAAGAAGAAGUAU
294658459	DEHA2F10054g	DEHA2F10054p	EOG7X6MC5	0.879136	0.315747	0.0381623	CAUUUACCGUUAACCAUUGAGGAUAUUUAUACGAUUUAGAACCAAAAGAAACAAGAAUAA
70981662	AFUA_4G00970	IMP-specific-5'-nucleotidase-(Isn1)	EOG7FJH9C	0.948296	0.738342	0.0381751	GGUGAGUUUGUUCCUCUCCAUUCUUGAAAGUGAAUCGGAAAAAGUGACUUGACCGCGUAG
50290265	CAGL0I07227g	hypothetical-protein	EOG75XGWZ	0.827157	0.221067	0.0382099	UAAGAAGCAAGGGAGUGUUAAAUUUUUUACAAGGGUAUCGUUAGUAUAGAGGAAAGGAAA
366995159	NCAS_0G01030	hypothetical-protein	EOG7ZWDBS	0.837901	0.235823	0.0382268	CGAAUAAAUAAAAAAAUUAAAAAACAUCAAUAUUAAUCCAAUAGCAAAAGGGAGUUAAAU
70982418	AFUA_7G01950	hypothetical-protein	EOG7V1G38	0.826587	0.221067	0.038336	AAGAUUCUUGGUCUUCCUGGAUAAUUCAGAUCUUUUCCUAGGAUCAUACCGUCCACGAAU
50422695	DEHA2E14234g	DEHA2E14234p	EOG7RNK80	0.650867	0.109983	0.0383987	AAAUGUCCAUAUUGCAAGAAUAAUUUUUAAGUCUAAGACAAUCAUAAGAUAAGAAAAAGG
145235077	ANI_1_1214034	hypothetical-protein	EOG77HDPS	0.650822	0.109983	0.0384036	UCAAAUCGUGAGAACUGCUCUCCUUCUGAUAAUAGUUGCUUUGACUAAGUAUUUCAAGAG
367028929	MYCTH_2305868	hypothetical-protein	EOG7D865G	0.82622	0.221067	0.0384171	AAAAAAGGGGGAGGGGGAGAAAAAAAAUUCUGACUAAUUCUCUUUCCUCUUCUGGAUCAG
46120354	FG04824.1	hypothetical-protein	EOG715QGF	0.826159	0.221067	0.0384304	ACAAACAGCUUUCACUCGUUUUAUAAAGCACUCGUUAAACUUCGAUCUCUCUAAUUCAAU
46138525	FG10777.1	hypothetical-protein	EOG79SFBT	0.825356	0.221067	0.0386081	GUAAAUAAGUGUUCUUAUGGCUAUUUUUACAUCGAGUAAACUCAUAAAAUCAAAAUAUAG
67523323	AN2118.2	hypothetical-protein	EOG7S4XGQ	0.9009	0.389594	0.0386088	CUUCCACUGGUCCUCAUCAUAGAAUGUUGAAAAAAAACGAAAAAUAACGCCUACUACGUC
367028346	MYCTH_2110559	hypothetical-protein	EOG7QNVVP	0.915468	0.457049	0.0386353	UGCUUCCCCCCCCCAAAAAAAAAAAGAAAAAUCUUCUCGUCAUGAACUGACAUGCUCCAG
67515977	AN0270.2	hypothetical-protein	EOG7M6DJF	0.825225	0.221067	0.038637	GCUGCUGGAGCUGAGGAGACUGAGGAAAUGAAGAAGAGGGAACACUUGCGACGGACGAAG
126134902	PICST_67448	hypothetical-protein	EOG7CG7BR	0.807384	0.200641	0.0386466	UCAAAAUCAGUUCAAAAUGGUUCAAAUUCACAAAAGACUCAUCUUCUUCACUGGGUUAGU
6325047	YPL209C	Ipl1p	EOG793BK1	0.961324	1	0.0386764	UUCUUAGCGCAAAAAAAACUGGGAUUUUGAAAUACAACAAAAGAAAGAAGUAAAAAGGGA
366987871	NCAS_0A07630	hypothetical-protein	EOG7M3J82	0.498645	0.0771705	0.0386898	UCCUUUAUUCUUGAAAAAAAAAGAACACACUAUCGAAAGAUAUACACCAACAACUGAAUA
6322631	YKL218C	threo-3-hydroxy-L-aspartate-ammonia-lyase-SRY1	EOG70GMQ9	0.922167	0.497936	0.0387557	CUUAAAAAGUACAAAUAAUUAAUAUAGUUCGAGAUAUUUAGUUUUCAUUGAGUUGGAAAA
150951487	PICST_51834	ferric-reductase-(FRE11)	EOG7J1882	0.765733	0.165434	0.0387558	GGAAACGUAUCUUUCCGUUCACGAAAAGAAAUACUGGAACGAAAGAAGUAGCAGUGUGAG
254564907	PAS_chr1-3_0220	NAD-dependent-5,10-methylenetetrahydrafolate-dehydrogenase	EOG7K6Q51	0.854691	0.267235	0.0388317	ACUAAACUGUUGUAAAGAGAUCCAGGAAGCAAAGUUUCUAAAAUUAUCAAGAUAAAGGCC
367010618	TDEL_0B04700	hypothetical-protein	EOG7CCC0Z	0.824324	0.221067	0.0388361	GAGAGAAAGAGAGAAAGAGAGAAAGAGAUAGUUGAAGAAACCUUGGUGUCUUCUUACAUC
363751755	Ecym_4210	hypothetical-protein	EOG7WT4CB	0.947401	0.738342	0.0388361	UUUUGUGAAUUGGAAAAAAAAUGUAGGGAGAAAGAUACUAACAUUUAAAAAUACGAGUAG
367031068	MYCTH_2307982	hypothetical-protein	EOG77WWP5	0.867422	0.292951	0.0388389	CUGAACUUUUGAACUAACCGAGCCUCCUUUUUUUCUUUUUUCUUUUUUUUUGUAAUUCAG
367006228	TPHA_0L00550	hypothetical-protein	EOG72C5C4	0.824085	0.221067	0.038889	UUGGACCAACAGGUUGUUUAAGAGGUUUGAAGAGAGACUGACUGGAAAAAAAACGAGAGU
294656274	DEHA2D01342g	DEHA2D01342p	EOG7B31X1	0.824062	0.221067	0.0388941	AGACCAUAAAUUGAUUUUAUUCCCCACCUCUUCAAAGUUUGAAAGUUUAAUUGUUCAUUA
19074663	ECU10_0540	similarity-to-ADP/ATP-CARRIER-PROTEIN	EOG75MW54	0.876581	0.315747	0.038969	UGUAGCAUUCAGCAAAAUUUUCACUCCUAUAUAAAAAAAGAAAAAAUAAGCCCCAAAGGA
254583714	ZYRO0F05258g	hypothetical-protein	EOG71RXXT	0.886046	0.343789	0.039176	UUUGAUUUCGAUUUCUGAAGGUCAUAAUCCAUAAAAAUAAAAUAAGAAUAAUAAUACAGA
367009892	TDEL_0B01070	hypothetical-protein	EOG77HDSN	0.45464	0.0720434	0.0392896	UUUAAUGGAAUACUAGUGGCGAAAAUUAAUUAGAAUAAAAUCUGAACACUGGUGUGUAAA
254577609	ZYRO0A09768g	hypothetical-protein	EOG779P6D	0.875286	0.315747	0.0393782	UGAGAGGAGAAGAGGAUUAUAACUAAUAAGCCACUCAGAAACACUAAGAAACCGAACUAA
126275685	PICST_29079	Alcohol-dehydrogenase,-class-V	EOG757D7B	0.488373	0.0771705	0.0394825	UUAUCGACUCUACCAAGGAGUUCCGUAGACCAACAUUGAAAAAAAACUCAAUUGCCAAAA
367024625	MYCTH_2090403	hypothetical-protein	EOG7Z95X0	0.821215	0.221067	0.0395234	UCCCCCGAGUCCCCUCGCAUCUCUCUCUAACGCCUCAACCCUUCUUUUUUUAAAAUCAAG
146323155	AFUA_3G01410	polyketide-synthase	EOG70PC5S	0.821143	0.221067	0.0395393	CCGGGUACGUUCGUUCAAUCGACGAAGACUGUACCCCUGUGGAAGCUGACGCGUCGAUAG
254569788	PAS_chr2-2_0196	Protein-required-for-cell-viability	EOG7J44G9	0.802901	0.200641	0.0395462	UCUGAAAUUUGUUUCUCGAAAUAAUAAAUUUUUGUCACUCUAAACCCUUCUACCUAGUAA
366998165	TPHA_0A03070	hypothetical-protein	EOG780RVQ	0.820694	0.221067	0.0396386	UUAAAAAAUAAUAUCAUAAAAUUAAUAACAACAAAAAAAUAUAAUAAAAUCAAAUAAACC
150864527	PICST_35459	hypothetical-protein	EOG7HQNHH	0.759777	0.165434	0.0397412	CGGACGUAGACGAAACCAAUGCGGAACAGAAGCAGUUGUAUCCCGUUCCAAAGGGUGUAG
398365363	YJR103W	CTP-synthase-URA8	EOG7HMS8X	0.716191	0.140214	0.0397941	UAUCUGACUAGGAAUCAAUUUGUAAAGUUCUAAAAAAAAAUUUAAAGGCGGCUAUUGAAA
6324536	YOL036W	hypothetical-protein	EOG7JDR93	0.88144	0.33687	0.0399393	GGUCUUUUCUUUGAGAAGAAAAAAGAAAAGAAAUAAAAAAAAAGUUCACAAAAGUUUGUC
367027850	MYCTH_2304840	hypothetical-protein	EOG7DFXR8	0.819173	0.221067	0.0399749	GGUUCCCUACUUCGUGACCCAACCUUUGUUUUUUUUUCCCUCCAGUCUUCUUUUGCCAGA
6321017	YER169W	Rph1p	EOG7N903W	0.587894	0.0971486	0.0400355	AAAAAAAAGGGAAAAAAAGAAUAAGACUGUCUUGGUGAGGAUAUUCAGUUGCGUGAAAUC
126137045	PICST_89638	Multicopper-oxidase	EOG7VB2Q3	0.634543	0.109593	0.0400516	AAAGACUAUUCGGUUUUCUUACUCUUCUUCAACUUCUCCUUCUGUGCCUUUUUGACCAAG
294657261	DEHA2E05610g	DEHA2E05610p	EOG72C5CP	0.818779	0.221067	0.040062	UAGCUCCCCCGAGAAUAAUAAUCAAGAAUCCUACAAAGAGAGAAUAACACUGACAUCCAG
294655144	DEHA2B06512g	DEHA2B06512p	EOG7SBP18	0.818438	0.221067	0.0401373	ACUGUCAUAUUUUACGUUUAAGAAUAGUAGAUACUAAUCAAAGUUAAAAAAAUUAAAAAA
50286577	CAGL0E00671g	hypothetical-protein	EOG7SBP18	0.818262	0.221067	0.0401762	AUAGUAAUUUUGGAGUAAUAGAAGUUUUAAAUCUGGUAACGUUAAGAUAAAAAAGUCACG
146324645	AFUA_8G00610	cell-surface-protein-Mas1	EOG769ZVS	0.872751	0.315747	0.0401784	CAUCAGGUAGGAGGAUACUCCCGGAAUAAAUGGAUCGAUAUUGACACUAGGAUACUCUAG
294658405	DEHA2F08756g	DEHA2F08756p	EOG7CZKGN	0.548505	0.0891041	0.0402301	AUAGUGAUAAUAAUAUAAUAAUUAUAAUACCAUUGAGACGGGAAUCGAAUUACUAACGAC
254583898	ZYRO0F07392g	hypothetical-protein	EOG7MKWGD	0.633813	0.109983	0.0402743	GCUAGGACGUGUUGUGGAAGACACCUUUAAAAGAGAGAUAAAAGUACAUAAAAAAGAGAG
367001220	TPHA_0D02750	hypothetical-protein	EOG7TF7KP	0.924316	0.532554	0.0403061	CUUUAAACAAUACCUUAUUUCACAAUUCCGUUAAAAAAGAGAAGAAAAUUAGAAUCAACA
254572734	PAS_chr4_0072	Protein-required,-along-with-Dph2p,-Kti11p,-Jjj3p,-and-Dph5p,-for-synthesis-of-diphthamide	EOG718KPK	0.959688	1	0.040312	AUCUUAUAUGGUGAGAAAAAAAAAAAAAAAAAUAAGAUAGAUAGAAACAUUUCUAAUCAG
366997434	NCAS_0J01620	hypothetical-protein	EOG732804	0.798921	0.200641	0.0403447	AUUUAUUUAUAAUAAUAUUCCCAAUCAAAACCACAACAAAAAAACAACCAAAACUAAAAA
367018618	MYCTH_2122199	hypothetical-protein	EOG74FFDG	0.81747	0.221067	0.0403515	ACAACAUUUGCCUGUGUCCUCGGCUUUUGAUCCUGGAAUCAAGUAAAACGGAACAGAACG
46127609	FG08182.1	hypothetical-protein	EOG7S7SQ3	0.817321	0.221067	0.0403844	AAACCCUAGACGUCGUUCCUAUUCUCACUUGAUAAUUAUGAAACUAAUUGACUGCAUUAG
46102652	FG00030.1	hypothetical-protein	EOG7SBNZD	0.896256	0.389594	0.0404181	UAAGUUUGAAAUUGCUUUCCGAAAAAAACCUAGUAUUCUUUACUGAUCAUCUUUCAACAG
150864670	PICST_88760	alcohol-dehydrogenase-(NADP-dependent)	EOG757D7B	0.476197	0.0771705	0.0404222	ACGAGUUGAAAAGAGAAAAACACAACAACUUCACUGAGAGGACAAAAAAAAUUAACCGAA
6322555	YJR095W	Sfc1p	EOG7Q5HQD	0.828575	0.235823	0.0404259	AGAAAGAAGUUUAUAUUAGUUUUAGCCGUAAGAUAACAUAACAAAGAAGAAGAAAGAAAA
50291073	CAGL0J06050g	hypothetical-protein	EOG7M6DKM	0.632093	0.109983	0.0404635	AAAGGAAGUUGCUAUAAAGAACAACACCCGAUCACAUAAAAAAGUCAAAUAUUAUUAACA
367023549	MYCTH_111314	hypothetical-protein	EOG7P2Z37	0.894304	0.383056	0.0404876	CCGAAGUCCCUGGAAAGGAGAUGAAGAAAAUGAAGAGAGAAACGCUAAUACUGUUUUUAG
367029641	MYCTH_88392	hypothetical-protein	EOG769ZX8	0.921644	0.518114	0.0405971	AAAUUCGGGUGGGGGGAGAGGGGAAGAAGGAAGGGCUGAUGACUGACAAACAAUCGACAG
365981383	NDAI_0A01240	hypothetical-protein	EOG7M3J82	0.473796	0.0771705	0.0406074	UUCCAUCCCUUUCUUAUUGCAUAUCAUAGAGACUUAACAAAAAAAUCAAUACAAAAAAAG
366988889	NCAS_0A12740	hypothetical-protein	EOG7SBP18	0.815983	0.221067	0.0406801	UCAAAUGAAAACAAAUAAUCGUUCCAUCUUCACUCAAAAAUAAUAUAGAACAAAGACGAA
50417804	DEHA2C01078g	DEHA2C01078p	EOG7P02SG	0.84773	0.267235	0.0406918	ACUGGGGAAGUCCUUCGAGGAAUAAUAAAUUUGUUUGUAUUAAGGUAGCUAAAGUAAAAU
367003231	TPHA_0G00790	hypothetical-protein	EOG7HQNNQ	0.311819	0.0591676	0.040718	CUCAGAAAAGUUUGUUUUUAUAACUAACAUCAAUAAUAAAAUAUAUAUAUAUAAUCAAUA
254564519	PAS_chr1-3_0034	60S-ribosomal-protein-L4	EOG7NSBC8	0.880925	0.343789	0.0409367	GGUGGAAAAAAAAAGUUCAAGAAAAGUUUCAAACAUCUAACAUAAUCCUUAUACAACAAC
67526057	AN3486.2	hypothetical-protein	EOG773XRQ	0.62761	0.109983	0.0409565	AGGAUCCGUCCCCUUGUAAACAAUAUCUCCAUCCGUACUUGUACUACUAGCUGUAAAUAG
366999240	TPHA_0B02490	hypothetical-protein	EOG7K3TXW	0.578324	0.0971486	0.0409652	GAUAAGAAGUUGAAAGAAAUCCUCAAUAAUUUUGAUUUGAAGGGACAAGUUUUCUGCAAA
367010608	TDEL_0B04650	hypothetical-protein	EOG779P82	0.64851	0.116609	0.0409868	CUCGCCCCCGCCCACAAACAAACUUUGACACUUUAUUCUCUCGAGAAAAAAAAAAAAAAU
254581914	ZYRO0D11704g	hypothetical-protein	EOG7MH16X	0.814527	0.221067	0.041002	ACUAACAAUAAAUUAUUAGUAGGAAAAACAAUAAAAAAAAAGGAAUUAAAAAGACCAAAA
367019964	MYCTH_2296069	hypothetical-protein	EOG7T7H6C	0.929108	0.578452	0.0410079	AAGAGAAAAGAAAAAAAUUCCAGGAGACGCUAACCAAGGGGGAAACCAACCACGACGCAG
67516227	AN0395.2	hypothetical-protein	EOG72NS1C	0.814482	0.221067	0.041012	UUUUUUAUAUACCUCCACUACCAAGAACAACGAAACUGAUGCUGACAUGUUUCCGAGCAG
367034880	MYCTH_2113390	hypothetical-protein	EOG7Q5HSN	0.870069	0.315747	0.0410254	CGAAAGGGAAAGGAAAGAAGAAAGUUAAAGACGUCGCAGAGGGCGAUGUGACAAUGGCAG
46134273	FG09276.1	hypothetical-protein	EOG7G7M07	0.626844	0.109983	0.0410408	CCGAAAGGCUGUUCACUAUACUUCAUCGAUAUAUCAUACAACCCCUGUUUCCUUUAAAAG
126140306	PICST_68474	Glutamine-synthetase-(Glutamate--ammonia-ligase)-(GS)	EOG7GTTD8	0.625922	0.109983	0.0411422	GCGAAUCCUCUCGGAAUUUCGAAAUCAGUUGCUUUCUCUCCCUUUUCUUUAUUGUUUUAC
146323611	AFUA_4G03360	GPI-anchored-protein	EOG7BKD72	0.81336	0.221067	0.04126	CAUCUAGAACUGAUAACUCUAUCUCAUAUAAACAAAACCAAACACCCGAAAAAAGCAAAA
365983306	NDAI_0B02080	hypothetical-protein	EOG78WM2P	0.826691	0.238173	0.0412775	UCAUUCCUUAAGUAUAGAAGAAGCUUCUUGCGUUGAAAAAAAUUAAUCGAUUUUUAGAAG
254581686	ZYRO0D09064g	hypothetical-protein	EOG7HXD33	0.914556	0.483985	0.0413537	UGGAAAAAUCCUUUAAUUCAACUUAACUUACAUAUUUGAAAUUUCUUUUAGAAUCCUUUU
367005061	TPHA_0I03280	hypothetical-protein	EOG7W9S51	0.623267	0.109983	0.0414342	UAGAAAUAACCAUCUGAUAUCAUUGAAAAAUAAAAUACACCAGAUACUACUCGAAAGAUA
367001683	TPHA_0E00460	hypothetical-protein	EOG7HMS8X	0.703706	0.140214	0.0415445	UUCUCUUUUCAGUUAGCAAGUAAUAAAAGACAGUAACGAAAGAAAAAAUACAUAUAUAAA
321261674	CGB_H0540C	endoplasmic-reticulum-receptor	EOG7PK9B1	0.958295	1	0.0417047	CUCCAUCUUUCAUCUUCCCUUCUCUUCCUCCAACUUGAUUCGCUUACCGAAAAAAAAUAG
321252373	CGB_B6140C	tubulin-binding-protein	EOG70S7DS	0.811126	0.221067	0.0417537	GGUGAGUAAUUAUUCUAUGUCGAAAUCUGGCUUACCCAACUUUUUUAACUACGAAUUUAG
145237994	ANI_1_1832064	monooxygenase	EOG7J70R0	0.811074	0.221067	0.0417653	AAAGAUCUACAUGUCUAUCUAUAUGAAACACCGAGAUCAAACGCUAAUAACUCCGAACAG
254583374	ZYRO0F01320g	hypothetical-protein	EOG76DV30	0.938417	0.679186	0.0418263	AAGGAAAAUCAUAUUUUUUUAAGGGAAAGGUUGAAAUAAGAAUAUUAACUCCAUCAGAAA
254581072	ZYRO0D02024g	hypothetical-protein	EOG7KWSVP	0.958152	1	0.0418482	AACUCUGCCAUAGAAACUAAAAUUUGAAAUUGGAACCCCAAGAACCCCCCCAAUAUAUCG
366988939	NCAS_0A12990	hypothetical-protein	EOG7WMCWW	0.425272	0.0732106	0.0420762	UUAUUUCAAGUAAACAAGGACAAAUCUACCCCUCCCCUAACACAAAGUAAUAUAAUAAAU
[truncated: 4,533 more rows]
